# Supplementary material for: A cerebellar internal model calibrates a feedback controller involved in sensorimotor control
Source: Nat Commun. 2021 Nov 18;12:6694. doi: 10.1038/s41467-021-26988-0 (PMC8602262; doi:10.1038/s41467-021-26988-0)
Supplement: Supplementary file 8 — Source Data [file 41467_2021_26988_MOESM8_ESM.xlsx]

## Sheet: Fig. 2 & Extended Data Fig. 1
Fish #	Fig. 2ci (bout duration: gain)														Fig. 2cii (bout duration: lag)												Fig. 2ciii (bout duration: shunted lag)												Fig. 2civ (bout duration: gain drop)
	Data							Model							Data						Model						Data						Model						Data								Model
	Gain 0	Gain 0.33	Gain 0.66	Gain 1	Gain 1.33	Gain 1.66	Gain 2	Gain 0	Gain 0.33	Gain 0.66	Gain 1	Gain 1.33	Gain 1.66	Gain 2	Lag 0	Lag 75	Lag 150	Lag 225	Lag 300	Lag ∞	Lag 0	Lag 75	Lag 150	Lag 225	Lag 300	Lag ∞	Lag 0	Lag 75	Lag 150	Lag 225	Lag 300	Lag ∞	Lag 0	Lag 75	Lag 150	Lag 225	Lag 300	Lag ∞	1111	0111	0011	0001	0000	1110	1100	1000	1111	0111	0011
1	0.351636	0.34953	0.309687	0.306071	0.297507	0.299889	0.299063	0.35	0.315	0.3	0.295	0.29	0.285	0.28	0.306071	0.301946	0.340164	0.332368	0.347081	0.351636	0.295	0.33	0.35	0.35	0.35	0.35	0.306071	0.286038	0.336314	0.330627	0.354075	0.351636	0.295	0.33	0.35	0.35	0.35	0.35	0.306071	0.286038	0.336314	0.330627	0.354075	0.308065	0.30431	0.307967	0.295	0.33	0.35
2	0.286592	0.369298	0.332414	0.301459	0.273915	0.302401	0.305302	0.34	0.32	0.31	0.305	0.3	0.295	0.295	0.301459	0.355016	0.372187	0.376231	0.343842	0.286592	0.305	0.325	0.34	0.34	0.34	0.34	0.301459	0.277666	0.322284	0.294546	0.348617	0.286592	0.305	0.325	0.34	0.34	0.34	0.34	0.301459	0.277666	0.322284	0.294546	0.348617	0.399557	0.326173	0.410341	0.305	0.325	0.34
3	0.688953	0.691756	0.39147	0.373328	0.365631	0.371688	0.370708	0.71	0.6	0.405	0.355	0.325	0.31	0.295	0.373328	0.446622	0.515743	0.570482	0.602419	0.688953	0.355	0.435	0.52	0.575	0.615	0.71	0.373328	0.421406	0.48749	0.562007	0.59962	0.688953	0.355	0.435	0.52	0.575	0.615	0.71	0.373328	0.421406	0.48749	0.562007	0.59962	0.375029	0.405063	0.554154	0.355	0.435	0.52
4	0.494573	0.42221	0.331817	0.327892	0.323609	0.28256	0.312503	0.635	0.48	0.32	0.27	0.255	0.25	0.24	0.327892	0.362123	0.391796	0.456405	0.456377	0.494573	0.27	0.345	0.42	0.49	0.55	0.635	0.327892	0.358638	0.393203	0.399869	0.430951	0.494573	0.27	0.345	0.42	0.49	0.55	0.635	0.327892	0.358638	0.393203	0.399869	0.430951	0.318393	0.342068	0.401219	0.27	0.345	0.42
5	0.479679	0.502636	0.358435	0.349208	0.337269	0.331613	0.334352	0.475	0.475	0.395	0.36	0.335	0.32	0.305	0.349208	0.403481	0.436249	0.445084	0.457914	0.479679	0.36	0.395	0.425	0.46	0.475	0.475	0.349208	0.408363	0.412493	0.447043	0.434889	0.479679	0.36	0.395	0.425	0.46	0.475	0.475	0.349208	0.408363	0.412493	0.447043	0.434889	0.336888	0.361916	0.399228	0.36	0.395	0.425
6	0.460575	0.459623	0.407445	0.390736	0.380713	0.406109	0.408242	0.5	0.465	0.43	0.395	0.375	0.36	0.345	0.390736	0.429761	0.421489	0.445219	0.450656	0.460575	0.395	0.425	0.45	0.48	0.5	0.5	0.390736	0.405089	0.41529	0.435612	0.506928	0.460575	0.395	0.425	0.45	0.48	0.5	0.5	0.390736	0.405089	0.41529	0.435612	0.506928	0.417515	0.462192	0.462472	0.395	0.425	0.45
7	0.470513	0.451458	0.335288	0.315438	0.309473	0.325647	0.324591	0.49	0.44	0.34	0.305	0.285	0.27	0.265	0.315438	0.36695	0.409861	0.45371	0.463835	0.470513	0.305	0.355	0.405	0.46	0.49	0.49	0.315438	0.356271	0.38658	0.446254	0.489489	0.470513	0.305	0.355	0.405	0.46	0.49	0.49	0.315438	0.356271	0.38658	0.446254	0.489489	0.315091	0.331816	0.426446	0.305	0.355	0.405
8	0.680287	0.585609	0.34685	0.342807	0.332963	0.336239	0.320275	0.66	0.41	0.35	0.33	0.315	0.305	0.295	0.342807	0.384699	0.47196	0.517267	0.54369	0.680287	0.33	0.39	0.445	0.505	0.565	0.66	0.342807	0.372918	0.434472	0.481586	0.484453	0.680287	0.33	0.39	0.445	0.505	0.565	0.66	0.342807	0.372918	0.434472	0.481586	0.484453	0.340536	0.340374	0.391607	0.33	0.39	0.445
9	0.351337	0.293489	0.266471	0.274367	0.294907	0.282359	0.278732	0.315	0.3	0.295	0.29	0.285	0.28	0.28	0.274367	0.285668	0.356687	0.314564	0.335099	0.351337	0.29	0.31	0.315	0.315	0.315	0.315	0.274367	0.3171	0.319705	0.298327	0.318899	0.351337	0.29	0.31	0.315	0.315	0.315	0.315	0.274367	0.3171	0.319705	0.298327	0.318899	0.279253	0.302366	0.299802	0.29	0.31	0.315
10	0.413141	0.360466	0.344675	0.346846	0.326335	0.320026	0.317563	0.425	0.36	0.33	0.305	0.295	0.285	0.275	0.346846	0.366598	0.410347	0.423047	0.426863	0.413141	0.305	0.35	0.395	0.425	0.425	0.425	0.346846	0.377552	0.404921	0.425442	0.429465	0.413141	0.305	0.35	0.395	0.425	0.425	0.425	0.346846	0.377552	0.404921	0.425442	0.429465	0.34158	0.33782	0.321527	0.305	0.35	0.395
11	0.744075	0.784278	0.425602	0.396618	0.412039	0.396394	0.391297	1.02	0.825	0.435	0.34	0.305	0.285	0.275	0.396618	0.468528	0.557857	0.611616	0.668193	0.744075	0.34	0.42	0.5	0.58	0.655	1.02	0.396618	0.50836	0.539821	0.570315	0.6055	0.744075	0.34	0.42	0.5	0.58	0.655	1.02	0.396618	0.50836	0.539821	0.570315	0.6055	0.426289	0.46862	0.60089	0.34	0.42	0.5
12	0.408162	0.402372	0.298479	0.294214	0.312242	0.315927	0.315739	0.455	0.4	0.34	0.305	0.285	0.275	0.265	0.294214	0.342705	0.353388	0.40371	0.420448	0.408162	0.305	0.355	0.41	0.45	0.455	0.455	0.294214	0.335185	0.349326	0.384656	0.358777	0.408162	0.305	0.355	0.41	0.45	0.455	0.455	0.294214	0.335185	0.349326	0.384656	0.358777	0.325146	0.287224	0.336295	0.305	0.355	0.41
13	0.434009	0.436421	0.313017	0.318192	0.309212	0.294274	0.294834	0.475	0.42	0.33	0.285	0.27	0.26	0.25	0.318192	0.357836	0.390486	0.407192	0.429089	0.434009	0.285	0.35	0.41	0.46	0.475	0.475	0.318192	0.371585	0.371496	0.394322	0.422543	0.434009	0.285	0.35	0.41	0.46	0.475	0.475	0.318192	0.371585	0.371496	0.394322	0.422543	0.316717	0.30097	0.368586	0.285	0.35	0.41
14	0.524668	0.520528	0.472687	0.441148	0.41385	0.445085	0.474265	0.665	0.665	0.495	0.425	0.385	0.355	0.335	0.441148	0.456986	0.4904	0.486296	0.523375	0.524668	0.425	0.465	0.505	0.545	0.585	0.665	0.441148	0.439452	0.498413	0.500151	0.515612	0.524668	0.425	0.465	0.505	0.545	0.585	0.665	0.441148	0.439452	0.498413	0.500151	0.515612	0.420963	0.456726	0.528317	0.425	0.465	0.505
15	0.373643	0.314862	0.297066	0.310531	0.307905	0.308993	0.300689	0.37	0.335	0.295	0.265	0.255	0.245	0.245	0.310531	0.346754	0.352613	0.386243	0.384722	0.373643	0.265	0.32	0.37	0.37	0.37	0.37	0.310531	0.31007	0.364897	0.355184	0.399148	0.373643	0.265	0.32	0.37	0.37	0.37	0.37	0.310531	0.31007	0.364897	0.355184	0.399148	0.306143	0.327483	0.305842	0.265	0.32	0.37
16	0.394609	0.462996	0.37448	0.324988	0.305147	0.370363	0.438991	0.43	0.425	0.405	0.405	0.4	0.4	0.395	0.324988	0.393741	0.47744	0.356673	0.437573	0.394609	0.405	0.41	0.42	0.43	0.43	0.43	0.324988	0.396115	0.469822	0.441622	0.396418	0.394609	0.405	0.41	0.42	0.43	0.43	0.43	0.324988	0.396115	0.469822	0.441622	0.396418	0.361294	0.417009	0.410873	0.405	0.41	0.42
17	0.373603	0.343869	0.304416	0.307324	0.290284	0.321756	0.311786	0.365	0.335	0.32	0.31	0.305	0.3	0.295	0.307324	0.326356	0.374735	0.336567	0.321662	0.373603	0.31	0.34	0.365	0.365	0.365	0.365	0.307324	0.342368	0.325549	0.349863	0.365649	0.373603	0.31	0.34	0.365	0.365	0.365	0.365	0.307324	0.342368	0.325549	0.349863	0.365649	0.307926	0.342409	0.321862	0.31	0.34	0.365
18	0.410821	0.407052	0.348181	0.354471	0.350674	0.34638	0.339911	0.495	0.405	0.37	0.355	0.345	0.335	0.33	0.354471	0.373698	0.392037	0.420149	0.389999	0.410821	0.355	0.395	0.43	0.47	0.495	0.495	0.354471	0.373292	0.37256	0.422687	0.45464	0.410821	0.355	0.395	0.43	0.47	0.495	0.495	0.354471	0.373292	0.37256	0.422687	0.45464	0.351148	0.356225	0.387913	0.355	0.395	0.43
19	0.332938	0.315935	0.295004	0.265238	0.263582	0.277122	0.254691	0.305	0.295	0.28	0.27	0.265	0.26	0.255	0.265238	0.29395	0.299924	0.306059	0.326068	0.332938	0.27	0.305	0.305	0.305	0.305	0.305	0.265238	0.260454	0.281773	0.306113	0.308755	0.332938	0.27	0.305	0.305	0.305	0.305	0.305	0.265238	0.260454	0.281773	0.306113	0.308755	0.25702	0.300766	0.300093	0.27	0.305	0.305
20	0.556304	0.438158	0.315832	0.318078	0.308807	0.291387	0.297159	0.435	0.435	0.34	0.29	0.27	0.26	0.25	0.318078	0.331301	0.405334	0.411018	0.419199	0.556304	0.29	0.345	0.395	0.435	0.435	0.435	0.318078	0.357921	0.36751	0.373243	0.410592	0.556304	0.29	0.345	0.395	0.435	0.435	0.435	0.318078	0.357921	0.36751	0.373243	0.410592	0.316885	0.311778	0.371756	0.29	0.345	0.395
21	0.497677	0.510109	0.496058	0.377666	0.369429	0.354038	0.349326	0.575	0.415	0.37	0.36	0.35	0.345	0.335	0.377666	0.406054	0.47153	0.470219	0.522281	0.497677	0.36	0.405	0.45	0.495	0.545	0.575	0.377666	0.39659	0.474286	0.462523	0.510956	0.497677	0.36	0.405	0.45	0.495	0.545	0.575	0.377666	0.39659	0.474286	0.462523	0.510956	0.406726	0.432828	0.450505	0.36	0.405	0.45
22	0.428288	0.336055	0.291624	0.297063	0.291308	0.288091	0.288717	0.375	0.365	0.325	0.305	0.295	0.285	0.275	0.297063	0.32043	0.350013	0.408374	0.383983	0.428288	0.305	0.34	0.375	0.375	0.375	0.375	0.297063	0.326193	0.343445	0.345201	0.392655	0.428288	0.305	0.34	0.375	0.375	0.375	0.375	0.297063	0.326193	0.343445	0.345201	0.392655	0.305464	0.333987	0.339621	0.305	0.34	0.375
23	0.551762	0.560947	0.364861	0.367187	0.341995	0.360812	0.344511	0.63	0.41	0.345	0.32	0.305	0.29	0.28	0.367187	0.404235	0.457472	0.518034	0.527765	0.551762	0.32	0.38	0.445	0.505	0.57	0.63	0.367187	0.414137	0.447321	0.487123	0.476026	0.551762	0.32	0.38	0.445	0.505	0.57	0.63	0.367187	0.414137	0.447321	0.487123	0.476026	0.368152	0.375286	0.449818	0.32	0.38	0.445
24	0.515198	0.555431	0.388101	0.394762	0.412589	0.398893	0.37862	0.625	0.535	0.435	0.365	0.33	0.31	0.295	0.394762	0.379835	0.490475	0.465107	0.412269	0.515198	0.365	0.41	0.46	0.51	0.56	0.625	0.394762	0.415872	0.44244	0.456105	0.482905	0.515198	0.365	0.41	0.46	0.51	0.56	0.625	0.394762	0.415872	0.44244	0.456105	0.482905	0.407494	0.411593	0.478364	0.365	0.41	0.46
25	0.662379	0.55169	0.367719	0.3546	0.342333	0.344465	0.350353	0.57	0.57	0.405	0.36	0.335	0.315	0.305	0.3546	0.418984	0.442288	0.475051	0.51215	0.662379	0.36	0.405	0.45	0.495	0.54	0.57	0.3546	0.395721	0.432067	0.480423	0.503938	0.662379	0.36	0.405	0.45	0.495	0.54	0.57	0.3546	0.395721	0.432067	0.480423	0.503938	0.359338	0.35635	0.401493	0.36	0.405	0.45
26	0.512952	0.502954	0.389718	0.338736	0.330105	0.347894	0.335391	0.665	0.445	0.38	0.35	0.33	0.315	0.305	0.338736	0.386368	0.419337	0.418255	0.474483	0.512952	0.35	0.4	0.455	0.51	0.565	0.665	0.338736	0.386721	0.350749	0.448705	0.430905	0.512952	0.35	0.4	0.455	0.51	0.565	0.665	0.338736	0.386721	0.350749	0.448705	0.430905	0.322378	0.396681	0.380814	0.35	0.4	0.455
27	0.786987	0.817798	0.457043	0.412748	0.399667	0.387932	0.398749	1.06	0.74	0.455	0.36	0.32	0.3	0.285	0.412748	0.480216	0.544515	0.633149	0.662212	0.786987	0.36	0.435	0.505	0.58	0.655	1.06	0.412748	0.456228	0.533467	0.594532	0.612106	0.786987	0.36	0.435	0.505	0.58	0.655	1.06	0.412748	0.456228	0.533467	0.594532	0.612106	0.410575	0.42267	0.551412	0.36	0.435	0.505
28	0.41294	0.363165	0.327732	0.332856	0.317402	0.319109	0.321539	0.405	0.37	0.34	0.32	0.305	0.295	0.285	0.332856	0.355321	0.388494	0.42952	0.395206	0.41294	0.32	0.355	0.39	0.405	0.405	0.405	0.332856	0.334176	0.380583	0.336699	0.359003	0.41294	0.32	0.355	0.39	0.405	0.405	0.405	0.332856	0.334176	0.380583	0.336699	0.359003	0.320779	0.324587	0.360403	0.32	0.355	0.39
29	0.488065	0.473639	0.350952	0.3329	0.346828	0.348604	0.356479	0.505	0.42	0.375	0.345	0.325	0.315	0.3	0.3329	0.39757	0.408496	0.512673	0.465322	0.488065	0.345	0.39	0.43	0.475	0.505	0.505	0.3329	0.371997	0.387742	0.440203	0.426661	0.488065	0.345	0.39	0.43	0.475	0.505	0.505	0.3329	0.371997	0.387742	0.440203	0.426661	0.349139	0.315883	0.438149	0.345	0.39	0.43
30	0.818008	0.806484	0.429327	0.403959	0.371616	0.395041	0.37457	0.905	0.47	0.395	0.37	0.355	0.34	0.33	0.403959	0.463677	0.519596	0.582533	0.65134	0.818008	0.37	0.43	0.49	0.55	0.61	0.905	0.403959	0.476075	0.520427	0.566583	0.608468	0.818008	0.37	0.43	0.49	0.55	0.61	0.905	0.403959	0.476075	0.520427	0.566583	0.608468	0.409261	0.425594	0.556049	0.37	0.43	0.49
31	0.591013	0.582738	0.417519	0.429768	0.418412	0.405177	0.390119	0.745	0.545	0.45	0.425	0.405	0.385	0.37	0.429768	0.448314	0.510923	0.559947	0.548634	0.591013	0.425	0.47	0.515	0.555	0.605	0.745	0.429768	0.437636	0.48482	0.513891	0.574027	0.591013	0.425	0.47	0.515	0.555	0.605	0.745	0.429768	0.437636	0.48482	0.513891	0.574027	0.422857	0.465255	0.51902	0.425	0.47	0.515
32	0.526781	0.458239	0.351434	0.342007	0.34866	0.329817	0.330089	0.52	0.345	0.315	0.305	0.3	0.3	0.295	0.342007	0.38066	0.388958	0.434453	0.464491	0.526781	0.305	0.36	0.415	0.47	0.52	0.52	0.342007	0.359942	0.375808	0.417321	0.460905	0.526781	0.305	0.36	0.415	0.47	0.52	0.52	0.342007	0.359942	0.375808	0.417321	0.460905	0.333044	0.340158	0.374707	0.305	0.36	0.415
33	0.432895	0.359333	0.292358	0.312499	0.32003	0.303116	0.28526	0.385	0.35	0.33	0.315	0.305	0.295	0.29	0.312499	0.355054	0.35451	0.422423	0.406318	0.432895	0.315	0.345	0.38	0.385	0.385	0.385	0.312499	0.339569	0.351417	0.373201	0.408679	0.432895	0.315	0.345	0.38	0.385	0.385	0.385	0.312499	0.339569	0.351417	0.373201	0.408679	0.317531	0.335507	0.331667	0.315	0.345	0.38
34	0.490556	0.50313	0.399991	0.370175	0.392189	0.36091	0.369371	0.57	0.415	0.375	0.37	0.365	0.36	0.355	0.370175	0.434746	0.481208	0.459635	0.478048	0.490556	0.37	0.41	0.455	0.5	0.54	0.57	0.370175	0.414913	0.445749	0.507737	0.475133	0.490556	0.37	0.41	0.455	0.5	0.54	0.57	0.370175	0.414913	0.445749	0.507737	0.475133	0.36125	0.416377	0.4534	0.37	0.41	0.455
35	0.327328	0.292067	0.354783	0.322788	0.296483	0.302832	0.286621	0.345	0.325	0.315	0.305	0.3	0.295	0.285	0.322788	0.297429	0.33982	0.351411	0.325976	0.327328	0.305	0.33	0.345	0.345	0.345	0.345	0.322788	0.326751	0.312056	0.304931	0.320604	0.327328	0.305	0.33	0.345	0.345	0.345	0.345	0.322788	0.326751	0.312056	0.304931	0.320604	0.307988	0.30486	0.309773	0.305	0.33	0.345
36	0.295894	0.279848	0.251312	0.268802	0.265657	0.282019	0.258986	0.28	0.27	0.255	0.245	0.24	0.235	0.235	0.268802	0.267387	0.281317	0.267184	0.270852	0.295894	0.245	0.28	0.28	0.28	0.28	0.28	0.268802	0.27111	0.262639	0.301268	0.259482	0.295894	0.245	0.28	0.28	0.28	0.28	0.28	0.268802	0.27111	0.262639	0.301268	0.259482	0.27676	0.286888	0.278091	0.245	0.28	0.28
37	0.269433	0.265589	0.251962	0.232455	0.269905	0.24816	0.253738	0.27	0.26	0.245	0.235	0.235	0.23	0.23	0.232455	0.276732	0.268684	0.244751	0.307482	0.269433	0.235	0.27	0.27	0.27	0.27	0.27	0.232455	0.243504	0.277961	0.287282	0.292746	0.269433	0.235	0.27	0.27	0.27	0.27	0.27	0.232455	0.243504	0.277961	0.287282	0.292746	0.238937	0.233418	0.266688	0.235	0.27	0.27
38	0.287936	0.313665	0.28181	0.280925	0.280875	0.26781	0.279287	0.31	0.3	0.285	0.265	0.255	0.25	0.245	0.280925	0.313237	0.287555	0.306822	0.281785	0.287936	0.265	0.305	0.31	0.31	0.31	0.31	0.280925	0.292426	0.299488	0.281654	0.299379	0.287936	0.265	0.305	0.31	0.31	0.31	0.31	0.280925	0.292426	0.299488	0.281654	0.299379	0.275606	0.280551	0.297344	0.265	0.305	0.31
39	0.537451	0.580073	0.572335	0.545594	0.519412	0.471828	0.454256	0.59	0.5	0.465	0.46	0.45	0.445	0.44	0.545594	0.589492	0.50962	0.517856	0.584897	0.537451	0.46	0.485	0.51	0.54	0.565	0.59	0.545594	0.51604	0.50236	0.560674	0.460127	0.537451	0.46	0.485	0.51	0.54	0.565	0.59	0.545594	0.51604	0.50236	0.560674	0.460127	0.448205	0.463722	0.557061	0.46	0.485	0.51
40	0.677687	0.760067	0.421583	0.390229	0.3736	0.364108	0.375426	1.075	0.775	0.465	0.36	0.32	0.3	0.285	0.390229	0.470398	0.518813	0.563661	0.61085	0.677687	0.36	0.43	0.505	0.575	0.645	1.075	0.390229	0.453389	0.512171	0.5416	0.560474	0.677687	0.36	0.43	0.505	0.575	0.645	1.075	0.390229	0.453389	0.512171	0.5416	0.560474	0.393297	0.433604	0.464419	0.36	0.43	0.505
41	0.356791	0.272122	0.259117	0.262454	0.268865	0.270748	0.278945	0.325	0.3	0.27	0.255	0.245	0.24	0.235	0.262454	0.288249	0.319519	0.33608	0.330502	0.356791	0.255	0.305	0.325	0.325	0.325	0.325	0.262454	0.273757	0.290345	0.290847	0.303902	0.356791	0.255	0.305	0.325	0.325	0.325	0.325	0.262454	0.273757	0.290345	0.290847	0.303902	0.262332	0.257964	0.280529	0.255	0.305	0.325
42	0.928024	0.865405	0.469788	0.421365	0.444521	0.430061	0.43352	0.895	0.72	0.485	0.39	0.35	0.32	0.305	0.421365	0.474788	0.608038	0.578668	0.701381	0.928024	0.39	0.46	0.525	0.595	0.66	0.895	0.421365	0.435591	0.564267	0.582263	0.663593	0.928024	0.39	0.46	0.525	0.595	0.66	0.895	0.421365	0.435591	0.564267	0.582263	0.663593	0.442088	0.492304	0.605768	0.39	0.46	0.525
43	0.469941	0.408611	0.30613	0.299044	0.325322	0.29056	0.290232	0.39	0.345	0.32	0.305	0.29	0.285	0.275	0.299044	0.339197	0.372732	0.406875	0.400665	0.469941	0.305	0.34	0.38	0.39	0.39	0.39	0.299044	0.318048	0.3527	0.4105	0.385585	0.469941	0.305	0.34	0.38	0.39	0.39	0.39	0.299044	0.318048	0.3527	0.4105	0.385585	0.295354	0.301945	0.323097	0.305	0.34	0.38
44	0.303261	0.289636	0.249232	0.254789	0.213876	0.244039	0.240818	0.48	0.38	0.34	0.32	0.31	0.3	0.29	0.254789	0.244259	0.257789	0.274492	0.295561	0.303261	0.32	0.365	0.415	0.46	0.48	0.48	0.254789	0.288407	0.296587	0.284566	0.290216	0.303261	0.32	0.365	0.415	0.46	0.48	0.48	0.254789	0.288407	0.296587	0.284566	0.290216	0.242944	0.254276	0.258743	0.32	0.365	0.415
45	0.463908	0.397765	0.325452	0.306459	0.324219	0.305316	0.318945	0.29	0.285	0.255	0.245	0.24	0.235	0.235	0.306459	0.369056	0.386946	0.41314	0.420734	0.463908	0.245	0.29	0.29	0.29	0.29	0.29	0.306459	0.352711	0.384829	0.393561	0.443274	0.463908	0.245	0.29	0.29	0.29	0.29	0.29	0.306459	0.352711	0.384829	0.393561	0.443274	0.305847	0.317354	0.369972	0.245	0.29	0.29
46	0.44637	0.481495	0.356101	0.317714	0.314085	0.327527	0.32415	0.505	0.365	0.335	0.33	0.325	0.32	0.315	0.317714	0.365907	0.38703	0.428862	0.461023	0.44637	0.33	0.375	0.42	0.47	0.505	0.505	0.317714	0.36498	0.370886	0.430479	0.447156	0.44637	0.33	0.375	0.42	0.47	0.505	0.505	0.317714	0.36498	0.370886	0.430479	0.447156	0.315621	0.333679	0.412798	0.33	0.375	0.42
47	0.300551	0.262264	0.247998	0.256507	0.257281	0.261132	0.249557	0.44	0.4	0.36	0.325	0.305	0.295	0.285	0.256507	0.268851	0.281313	0.276671	0.293415	0.300551	0.325	0.365	0.405	0.44	0.44	0.44	0.256507	0.26811	0.253958	0.278705	0.30348	0.300551	0.325	0.365	0.405	0.44	0.44	0.44	0.256507	0.26811	0.253958	0.278705	0.30348	0.241896	0.252897	0.262549	0.325	0.365	0.405
48	0.477461	0.391674	0.349302	0.336987	0.336391	0.292164	0.286324	0.275	0.27	0.26	0.255	0.25	0.245	0.245	0.336987	0.366492	0.429474	0.455927	0.461988	0.477461	0.255	0.275	0.275	0.275	0.275	0.275	0.336987	0.367138	0.415273	0.423257	0.418958	0.477461	0.255	0.275	0.275	0.275	0.275	0.275	0.336987	0.367138	0.415273	0.423257	0.418958	0.321683	0.369158	0.419772	0.255	0.275	0.275
49	0.347814	0.385935	0.333148	0.336928	0.337645	0.356564	0.328445	0.37	0.36	0.34	0.335	0.33	0.325	0.32	0.336928	0.366786	0.328474	0.351733	0.352341	0.347814	0.335	0.355	0.37	0.37	0.37	0.37	0.336928	0.335777	0.366681	0.333784	0.390649	0.347814	0.335	0.355	0.37	0.37	0.37	0.37	0.336928	0.335777	0.366681	0.333784	0.390649	0.313567	0.374119	0.383642	0.335	0.355	0.37
50	0.645952	0.634117	0.377811	0.38339	0.374632	0.349787	0.36864	0.615	0.58	0.405	0.34	0.31	0.295	0.28	0.38339	0.393538	0.451525	0.475318	0.490602	0.645952	0.34	0.405	0.455	0.5	0.55	0.615	0.38339	0.398192	0.430911	0.490804	0.518111	0.645952	0.34	0.405	0.455	0.5	0.55	0.615	0.38339	0.398192	0.430911	0.490804	0.518111	0.363312	0.394207	0.4537	0.34	0.405	0.455
51	0.306057	0.28019	0.254424	0.268445	0.240417	0.281916	0.254165	0.305	0.305	0.265	0.245	0.24	0.235	0.235	0.268445	0.276853	0.271116	0.279464	0.289426	0.306057	0.245	0.3	0.305	0.305	0.305	0.305	0.268445	0.282486	0.279616	0.293241	0.332526	0.306057	0.245	0.3	0.305	0.305	0.305	0.305	0.268445	0.282486	0.279616	0.293241	0.332526	0.278907	0.257662	0.25903	0.245	0.3	0.305
52	0.316584	0.319314	0.276251	0.296722	0.286724	0.291888	0.287223	0.32	0.3	0.285	0.27	0.265	0.255	0.255	0.296722	0.321891	0.323608	0.321999	0.326527	0.316584	0.27	0.31	0.32	0.32	0.32	0.32	0.296722	0.297746	0.315642	0.316467	0.327091	0.316584	0.27	0.31	0.32	0.32	0.32	0.32	0.296722	0.297746	0.315642	0.316467	0.327091	0.294577	0.293165	0.31151	0.27	0.31	0.32
53	0.335434	0.308859	0.267829	0.256277	0.262794	0.257138	0.253985	0.45	0.41	0.37	0.34	0.32	0.305	0.295	0.256277	0.309785	0.309234	0.289476	0.321516	0.335434	0.34	0.375	0.41	0.45	0.45	0.45	0.256277	0.28429	0.302996	0.329141	0.329647	0.335434	0.34	0.375	0.41	0.45	0.45	0.45	0.256277	0.28429	0.302996	0.329141	0.329647	0.265519	0.255125	0.260531	0.34	0.375	0.41
54	0.633015	0.676466	0.438922	0.399889	0.36458	0.373189	0.396912	0.305	0.28	0.27	0.26	0.255	0.25	0.245	0.399889	0.442721	0.527605	0.493242	0.569773	0.633015	0.26	0.3	0.305	0.305	0.305	0.305	0.399889	0.457617	0.469928	0.538584	0.543412	0.633015	0.26	0.3	0.305	0.305	0.305	0.305	0.399889	0.457617	0.469928	0.538584	0.543412	0.385669	0.390894	0.56731	0.26	0.3	0.305
55	0.794674	0.806168	0.416104	0.439405	0.400072	0.41487	0.390977	0.655	0.435	0.385	0.37	0.36	0.35	0.345	0.439405	0.512084	0.585209	0.608949	0.645788	0.794674	0.37	0.42	0.47	0.52	0.57	0.655	0.439405	0.512938	0.579295	0.586713	0.660283	0.794674	0.37	0.42	0.47	0.52	0.57	0.655	0.439405	0.512938	0.579295	0.586713	0.660283	0.448613	0.505687	0.57206	0.37	0.42	0.47
56	0.481643	0.451685	0.317246	0.324794	0.285233	0.310051	0.303191	1.185	0.78	0.53	0.4	0.35	0.32	0.305	0.324794	0.360895	0.376563	0.400444	0.423843	0.481643	0.4	0.46	0.52	0.585	0.645	1.185	0.324794	0.36324	0.38549	0.403383	0.432408	0.481643	0.4	0.46	0.52	0.585	0.645	1.185	0.324794	0.36324	0.38549	0.403383	0.432408	0.32148	0.301469	0.397906	0.4	0.46	0.52
57	0.446934	0.381198	0.357226	0.320227	0.303602	0.318902	0.323925	0.47	0.39	0.345	0.315	0.3	0.285	0.275	0.320227	0.355593	0.373486	0.383135	0.395453	0.446934	0.315	0.36	0.41	0.455	0.47	0.47	0.320227	0.367005	0.348868	0.419544	0.413218	0.446934	0.315	0.36	0.41	0.455	0.47	0.47	0.320227	0.367005	0.348868	0.419544	0.413218	0.321478	0.333953	0.431376	0.315	0.36	0.41
58	0.463934	0.328024	0.354091	0.329292	0.293974	0.289798	0.318106	0.4	0.36	0.34	0.32	0.31	0.3	0.295	0.329292	0.353122	0.369391	0.396316	0.388117	0.463934	0.32	0.355	0.39	0.4	0.4	0.4	0.329292	0.351363	0.346859	0.407194	0.410719	0.463934	0.32	0.355	0.39	0.4	0.4	0.4	0.329292	0.351363	0.346859	0.407194	0.410719	0.320796	0.334295	0.350113	0.32	0.355	0.39
59	0.637547	0.687664	0.399348	0.398168	0.372473	0.362435	0.377153	0.62	0.445	0.395	0.38	0.37	0.36	0.35	0.398168	0.408045	0.508764	0.513904	0.551594	0.637547	0.38	0.425	0.47	0.515	0.56	0.62	0.398168	0.446136	0.461235	0.457976	0.530075	0.637547	0.38	0.425	0.47	0.515	0.56	0.62	0.398168	0.446136	0.461235	0.457976	0.530075	0.378118	0.472184	0.572249	0.38	0.425	0.47
60	0.389457	0.369083	0.293891	0.297697	0.298544	0.287369	0.312999	0.34	0.32	0.31	0.305	0.305	0.3	0.295	0.297697	0.335878	0.372944	0.351767	0.324654	0.389457	0.305	0.325	0.34	0.34	0.34	0.34	0.297697	0.336665	0.339397	0.320425	0.358793	0.389457	0.305	0.325	0.34	0.34	0.34	0.34	0.297697	0.336665	0.339397	0.320425	0.358793	0.302398	0.309553	0.330341	0.305	0.325	0.34
61	0.332338	0.320298	0.29297	0.289815	0.268445	0.274031	0.297292	0.375	0.36	0.345	0.325	0.315	0.305	0.295	0.289815	0.292502	0.308987	0.307108	0.32809	0.332338	0.325	0.35	0.375	0.375	0.375	0.375	0.289815	0.278643	0.315821	0.31875	0.335628	0.332338	0.325	0.35	0.375	0.375	0.375	0.375	0.289815	0.278643	0.315821	0.31875	0.335628	0.288057	0.30003	0.329478	0.325	0.35	0.375
62	0.510946	0.440445	0.347442	0.344099	0.353968	0.346767	0.322799	0.32	0.3	0.285	0.285	0.285	0.285	0.285	0.344099	0.397101	0.485576	0.484471	0.470998	0.510946	0.285	0.31	0.32	0.32	0.32	0.32	0.344099	0.414983	0.420905	0.424498	0.396713	0.510946	0.285	0.31	0.32	0.32	0.32	0.32	0.344099	0.414983	0.420905	0.424498	0.396713	0.320159	0.35001	0.38535	0.285	0.31	0.32
63	0.724831	0.744286	0.43559	0.398079	0.397643	0.377084	0.382346	0.495	0.35	0.32	0.32	0.315	0.315	0.31	0.398079	0.473689	0.534727	0.574174	0.626522	0.724831	0.32	0.365	0.415	0.465	0.495	0.495	0.398079	0.447883	0.510934	0.541609	0.594652	0.724831	0.32	0.365	0.415	0.465	0.495	0.495	0.398079	0.447883	0.510934	0.541609	0.594652	0.42538	0.49689	0.601443	0.32	0.365	0.415
64	0.40236	0.391166	0.326589	0.296851	0.319092	0.285064	0.308858	0.745	0.565	0.425	0.37	0.34	0.32	0.305	0.296851	0.337883	0.386047	0.416831	0.395461	0.40236	0.37	0.44	0.505	0.57	0.625	0.745	0.296851	0.344661	0.349746	0.380017	0.387328	0.40236	0.37	0.44	0.505	0.57	0.625	0.745	0.296851	0.344661	0.349746	0.380017	0.387328	0.292674	0.347443	0.359066	0.37	0.44	0.505
65	0.537519	0.404443	0.339581	0.350071	0.332818	0.342051	0.329095	0.42	0.41	0.35	0.34	0.335	0.33	0.325	0.350071	0.384556	0.415388	0.415899	0.447849	0.537519	0.34	0.385	0.405	0.42	0.42	0.42	0.350071	0.36446	0.411529	0.421635	0.485936	0.537519	0.34	0.385	0.405	0.42	0.42	0.42	0.350071	0.36446	0.411529	0.421635	0.485936	0.328102	0.333519	0.3562	0.34	0.385	0.405
66	0.352428	0.314659	0.283188	0.28061	0.281842	0.27841	0.280261	0.33	0.31	0.25	0.235	0.23	0.23	0.225	0.28061	0.307989	0.325585	0.326837	0.317165	0.352428	0.235	0.3	0.33	0.33	0.33	0.33	0.28061	0.298954	0.318625	0.314956	0.33586	0.352428	0.235	0.3	0.33	0.33	0.33	0.33	0.28061	0.298954	0.318625	0.314956	0.33586	0.281233	0.284721	0.286381	0.235	0.3	0.33
67	0.464271	0.513101	0.32666	0.310542	0.303553	0.308331	0.313788	0.425	0.375	0.35	0.34	0.325	0.32	0.31	0.310542	0.376455	0.416029	0.408707	0.479841	0.464271	0.34	0.37	0.4	0.425	0.425	0.425	0.310542	0.35239	0.402706	0.438177	0.44461	0.464271	0.34	0.37	0.4	0.425	0.425	0.425	0.310542	0.35239	0.402706	0.438177	0.44461	0.306837	0.316208	0.401855	0.34	0.37	0.4
68	0.525006	0.399572	0.336472	0.364016	0.35466	0.353806	0.377241	0.34	0.31	0.29	0.275	0.265	0.255	0.255	0.364016	0.395583	0.423053	0.472233	0.440441	0.525006	0.275	0.315	0.34	0.34	0.34	0.34	0.364016	0.388869	0.388841	0.460905	0.461685	0.525006	0.275	0.315	0.34	0.34	0.34	0.34	0.364016	0.388869	0.388841	0.460905	0.461685	0.343365	0.352498	0.375809	0.275	0.315	0.34
69	0.397186	0.364422	0.273462	0.271768	0.275891	0.271922	0.275147	0.445	0.445	0.36	0.36	0.36	0.36	0.36	0.271768	0.289253	0.307553	0.346726	0.380807	0.397186	0.36	0.39	0.42	0.445	0.445	0.445	0.271768	0.315166	0.323126	0.361852	0.308847	0.397186	0.36	0.39	0.42	0.445	0.445	0.445	0.271768	0.315166	0.323126	0.361852	0.308847	0.28958	0.273338	0.319983	0.36	0.39	0.42
70	0.337156	0.348996	0.297921	0.319106	0.279875	0.303431	0.292543	0.33	0.3	0.285	0.275	0.265	0.26	0.255	0.319106	0.310398	0.337509	0.344804	0.325883	0.337156	0.275	0.315	0.33	0.33	0.33	0.33	0.319106	0.312389	0.329902	0.311188	0.292725	0.337156	0.275	0.315	0.33	0.33	0.33	0.33	0.319106	0.312389	0.329902	0.311188	0.292725	0.31114	0.299742	0.31133	0.275	0.315	0.33
71	0.461997	0.354496	0.429588	0.329512	0.342169	0.311647	0.342335	0.39	0.365	0.355	0.355	0.355	0.355	0.355	0.329512	0.347387	0.42254	0.425002	0.513569	0.461997	0.355	0.37	0.385	0.39	0.39	0.39	0.329512	0.426482	0.397037	0.460535	0.352339	0.461997	0.355	0.37	0.385	0.39	0.39	0.39	0.329512	0.426482	0.397037	0.460535	0.352339	0.34049	0.343667	0.401221	0.355	0.37	0.385
72	0.655799	0.672119	0.490227	0.430616	0.423995	0.431519	0.410972	0.91	0.91	0.575	0.425	0.365	0.33	0.31	0.430616	0.52073	0.575451	0.588125	0.63881	0.655799	0.425	0.49	0.54	0.59	0.64	0.91	0.430616	0.49311	0.556591	0.590721	0.61507	0.655799	0.425	0.49	0.54	0.59	0.64	0.91	0.430616	0.49311	0.556591	0.590721	0.61507	0.451059	0.532494	0.643213	0.425	0.49	0.54
73	0.465555	0.57843	0.399074	0.362657	0.37762	0.377267	0.398332	0.52	0.39	0.35	0.345	0.335	0.33	0.32	0.362657	0.422458	0.416862	0.48615	0.509457	0.465555	0.345	0.385	0.43	0.475	0.52	0.52	0.362657	0.407135	0.457728	0.480562	0.486671	0.465555	0.345	0.385	0.43	0.475	0.52	0.52	0.362657	0.407135	0.457728	0.480562	0.486671	0.376319	0.470557	0.511852	0.345	0.385	0.43
74	0.413137	0.363634	0.330907	0.287931	0.291464	0.29105	0.292444	0.62	0.39	0.33	0.305	0.285	0.275	0.27	0.287931	0.322402	0.373553	0.397964	0.366854	0.413137	0.305	0.365	0.425	0.485	0.54	0.62	0.287931	0.351224	0.346873	0.36231	0.400171	0.413137	0.305	0.365	0.425	0.485	0.54	0.62	0.287931	0.351224	0.346873	0.36231	0.400171	0.297202	0.285452	0.327774	0.305	0.365	0.425
75	0.225343	0.211998	0.221084	0.21682	0.212101	0.219317	0.217401	0.415	0.415	0.355	0.33	0.315	0.305	0.295	0.21682	0.20423	0.198056	0.213475	0.214528	0.225343	0.33	0.36	0.395	0.415	0.415	0.415	0.21682	0.209586	0.20462	0.224193	0.220624	0.225343	0.33	0.36	0.395	0.415	0.415	0.415	0.21682	0.209586	0.20462	0.224193	0.220624	0.214557	0.209417	0.216145	0.33	0.36	0.395
76	0.59363	0.510907	0.429014	0.375314	0.431792	0.385428	0.386962	0.205	0.205	0.205	0.205	0.205	0.205	0.205	0.375314	0.455921	0.499336	0.49468	0.526722	0.59363	0.205	0.205	0.205	0.205	0.205	0.205	0.375314	0.394733	0.460775	0.502881	0.54388	0.59363	0.205	0.205	0.205	0.205	0.205	0.205	0.375314	0.394733	0.460775	0.502881	0.54388	0.409286	0.458551	0.525319	0.205	0.205	0.205
77	0.456331	0.35639	0.28352	0.291834	0.264626	0.28023	0.288357	0.605	0.5	0.44	0.395	0.37	0.35	0.335	0.291834	0.328507	0.34146	0.400943	0.396658	0.456331	0.395	0.435	0.475	0.515	0.56	0.605	0.291834	0.317735	0.355199	0.369377	0.392967	0.456331	0.395	0.435	0.475	0.515	0.56	0.605	0.291834	0.317735	0.355199	0.369377	0.392967	0.278951	0.286123	0.316396	0.395	0.435	0.475
78	0.487473	0.469607	0.333597	0.320954	0.314205	0.305447	0.308201	0.385	0.385	0.315	0.285	0.27	0.26	0.255	0.320954	0.349745	0.395844	0.417546	0.429845	0.487473	0.285	0.33	0.38	0.385	0.385	0.385	0.320954	0.342238	0.386956	0.411673	0.428846	0.487473	0.285	0.33	0.38	0.385	0.385	0.385	0.320954	0.342238	0.386956	0.411673	0.428846	0.316939	0.321211	0.398138	0.285	0.33	0.38
79	0.571652	0.456354	0.365295	0.355403	0.345864	0.362782	0.357926	0.455	0.4	0.375	0.365	0.355	0.35	0.34	0.355403	0.401985	0.438049	0.462306	0.419254	0.571652	0.365	0.395	0.42	0.45	0.455	0.455	0.355403	0.4048	0.399412	0.413584	0.459458	0.571652	0.365	0.395	0.42	0.45	0.455	0.455	0.355403	0.4048	0.399412	0.413584	0.459458	0.352677	0.398861	0.412159	0.365	0.395	0.42
80	0.329218	0.288979	0.277659	0.285966	0.287895	0.2787	0.24847	0.29	0.29	0.275	0.265	0.26	0.255	0.25	0.285966	0.287148	0.311501	0.307484	0.352046	0.329218	0.265	0.29	0.29	0.29	0.29	0.29	0.285966	0.269336	0.274889	0.303164	0.342066	0.329218	0.265	0.29	0.29	0.29	0.29	0.29	0.285966	0.269336	0.274889	0.303164	0.342066	0.252069	0.291931	0.297741	0.265	0.29	0.29
81	0.232071	0.227831	0.225208	0.228834	0.223453	0.228459	0.220405	0.225	0.225	0.225	0.225	0.225	0.225	0.225	0.228834	0.226851	0.239717	0.223618	0.228876	0.232071	0.225	0.225	0.225	0.225	0.225	0.225	0.228834	0.231495	0.232962	0.232734	0.231541	0.232071	0.225	0.225	0.225	0.225	0.225	0.225	0.228834	0.231495	0.232962	0.232734	0.231541	0.221826	0.223414	0.21542	0.225	0.225	0.225
82	0.302164	0.260358	0.259404	0.257343	0.256087	0.255608	0.250293	0.27	0.27	0.255	0.245	0.24	0.235	0.235	0.257343	0.263624	0.26841	0.282912	0.285113	0.302164	0.245	0.27	0.27	0.27	0.27	0.27	0.257343	0.254369	0.28422	0.259367	0.28155	0.302164	0.245	0.27	0.27	0.27	0.27	0.27	0.257343	0.254369	0.28422	0.259367	0.28155	0.252922	0.253283	0.256231	0.245	0.27	0.27
83	0.594423	0.486523	0.366306	0.32481	0.33218	0.334517	0.322768	0.5	0.5	0.4	0.365	0.345	0.33	0.315	0.32481	0.375373	0.438539	0.484108	0.520788	0.594423	0.365	0.4	0.44	0.475	0.5	0.5	0.32481	0.367054	0.440564	0.476418	0.495653	0.594423	0.365	0.4	0.44	0.475	0.5	0.5	0.32481	0.367054	0.440564	0.476418	0.495653	0.337852	0.345444	0.441457	0.365	0.4	0.44
84	0.695163	0.682335	0.354371	0.356478	0.325306	0.348129	0.341223	0.665	0.545	0.345	0.295	0.275	0.26	0.255	0.356478	0.40473	0.477239	0.490482	0.531628	0.695163	0.295	0.375	0.455	0.51	0.56	0.665	0.356478	0.404116	0.444306	0.515095	0.527605	0.695163	0.295	0.375	0.455	0.51	0.56	0.665	0.356478	0.404116	0.444306	0.515095	0.527605	0.334732	0.360653	0.473024	0.295	0.375	0.455
85	0.396209	0.400858	0.331117	0.341387	0.321625	0.327252	0.306691	0.53	0.39	0.325	0.305	0.29	0.28	0.275	0.341387	0.377185	0.370171	0.397629	0.421367	0.396209	0.305	0.36	0.41	0.465	0.525	0.53	0.341387	0.371258	0.395728	0.392361	0.435869	0.396209	0.305	0.36	0.41	0.465	0.525	0.53	0.341387	0.371258	0.395728	0.392361	0.435869	0.317851	0.314881	0.423641	0.305	0.36	0.41
86	0.687048	0.614983	0.339331	0.379124	0.388559	0.398882	0.340386	0.67	0.455	0.365	0.32	0.295	0.28	0.27	0.379124	0.380566	0.438617	0.460451	0.542422	0.687048	0.32	0.375	0.435	0.495	0.55	0.67	0.379124	0.390648	0.470775	0.473478	0.480118	0.687048	0.32	0.375	0.435	0.495	0.55	0.67	0.379124	0.390648	0.470775	0.473478	0.480118	0.378733	0.389312	0.385576	0.32	0.375	0.435
87	0.51788	0.379579	0.353005	0.298854	0.307533	0.307032	0.314771	0.57	0.4	0.345	0.315	0.295	0.285	0.275	0.298854	0.375425	0.376558	0.40175	0.424814	0.51788	0.315	0.365	0.42	0.48	0.535	0.57	0.298854	0.345021	0.371667	0.394213	0.383615	0.51788	0.315	0.365	0.42	0.48	0.535	0.57	0.298854	0.345021	0.371667	0.394213	0.383615	0.289657	0.328275	0.363594	0.315	0.365	0.42
88	0.470965	0.450328	0.394922	0.382882	0.38558	0.371399	0.357303	0.51	0.4	0.37	0.37	0.365	0.365	0.36	0.382882	0.383185	0.426164	0.496713	0.485637	0.470965	0.37	0.405	0.44	0.48	0.51	0.51	0.382882	0.410064	0.405832	0.445828	0.478945	0.470965	0.37	0.405	0.44	0.48	0.51	0.51	0.382882	0.410064	0.405832	0.445828	0.478945	0.357174	0.406865	0.455485	0.37	0.405	0.44
89	0.645507	0.571799	0.411836	0.410323	0.398105	0.405127	0.395475	0.705	0.46	0.36	0.31	0.29	0.275	0.265	0.410323	0.429844	0.487717	0.547127	0.548034	0.645507	0.31	0.37	0.435	0.495	0.555	0.705	0.410323	0.447276	0.424611	0.498686	0.543605	0.645507	0.31	0.37	0.435	0.495	0.555	0.705	0.410323	0.447276	0.424611	0.498686	0.543605	0.417664	0.419918	0.487257	0.31	0.37	0.435
90	0.765093	0.576425	0.376312	0.347031	0.333191	0.351561	0.325244	0.675	0.515	0.39	0.325	0.295	0.28	0.27	0.347031	0.391841	0.45577	0.479364	0.539161	0.765093	0.325	0.38	0.44	0.495	0.555	0.675	0.347031	0.404573	0.438632	0.479816	0.547793	0.765093	0.325	0.38	0.44	0.495	0.555	0.675	0.347031	0.404573	0.438632	0.479816	0.547793	0.34121	0.340222	0.445225	0.325	0.38	0.44
91	0.58736	0.655758	0.384654	0.352459	0.347459	0.339333	0.352004	0.755	0.46	0.39	0.37	0.355	0.345	0.335	0.352459	0.424316	0.476662	0.500955	0.531859	0.58736	0.37	0.425	0.48	0.535	0.59	0.755	0.352459	0.441981	0.466661	0.486724	0.55426	0.58736	0.37	0.425	0.48	0.535	0.59	0.755	0.352459	0.441981	0.466661	0.486724	0.55426	0.351546	0.389862	0.466859	0.37	0.425	0.48
92	0.43229	0.416573	0.314768	0.287418	0.28902	0.283483	0.288588	0.4	0.32	0.3	0.295	0.295	0.29	0.29	0.287418	0.332688	0.392329	0.387397	0.424539	0.43229	0.295	0.345	0.39	0.4	0.4	0.4	0.287418	0.33148	0.36852	0.393192	0.430951	0.43229	0.295	0.345	0.39	0.4	0.4	0.4	0.287418	0.33148	0.36852	0.393192	0.430951	0.286007	0.288151	0.319062	0.295	0.345	0.39
93	0.350476	0.421401	0.319975	0.317217	0.306139	0.309884	0.310159	0.39	0.36	0.33	0.31	0.295	0.285	0.275	0.317217	0.339133	0.356088	0.347164	0.356756	0.350476	0.31	0.345	0.38	0.39	0.39	0.39	0.317217	0.332585	0.348806	0.388385	0.390564	0.350476	0.31	0.345	0.38	0.39	0.39	0.39	0.317217	0.332585	0.348806	0.388385	0.390564	0.321932	0.324676	0.318232	0.31	0.345	0.38
94	0.73944	0.690115	0.377269	0.361763	0.360314	0.360382	0.351007	0.76	0.63	0.405	0.335	0.3	0.285	0.275	0.361763	0.413933	0.505697	0.558864	0.583174	0.73944	0.335	0.405	0.48	0.555	0.605	0.76	0.361763	0.408282	0.471235	0.527046	0.559808	0.73944	0.335	0.405	0.48	0.555	0.605	0.76	0.361763	0.408282	0.471235	0.527046	0.559808	0.365956	0.454102	0.555833	0.335	0.405	0.48
95	0.521134	0.493783	0.34681	0.346833	0.328853	0.34069	0.327495	0.51	0.5	0.38	0.325	0.3	0.285	0.275	0.346833	0.381832	0.440324	0.487337	0.473393	0.521134	0.325	0.38	0.425	0.47	0.51	0.51	0.346833	0.390555	0.441609	0.460899	0.515038	0.521134	0.325	0.38	0.425	0.47	0.51	0.51	0.346833	0.390555	0.441609	0.460899	0.515038	0.336008	0.3726	0.41501	0.325	0.38	0.425
96	0.300715	0.310589	0.290828	0.278784	0.277732	0.284903	0.272666	0.32	0.29	0.275	0.27	0.265	0.26	0.255	0.278784	0.292939	0.29337	0.321286	0.31781	0.300715	0.27	0.31	0.32	0.32	0.32	0.32	0.278784	0.303818	0.325019	0.299209	0.313522	0.300715	0.27	0.31	0.32	0.32	0.32	0.32	0.278784	0.303818	0.325019	0.299209	0.313522	0.280456	0.273707	0.297264	0.27	0.31	0.32
97	0.47063	0.420719	0.345489	0.326049	0.345552	0.32312	0.313743	0.475	0.43	0.34	0.305	0.285	0.27	0.265	0.326049	0.352386	0.389148	0.42364	0.470389	0.47063	0.305	0.37	0.415	0.46	0.475	0.475	0.326049	0.353866	0.392377	0.442778	0.472133	0.47063	0.305	0.37	0.415	0.46	0.475	0.475	0.326049	0.353866	0.392377	0.442778	0.472133	0.328795	0.331177	0.368071	0.305	0.37	0.415
98	0.361823	0.37469	0.336978	0.307841	0.299919	0.288615	0.334325	0.39	0.345	0.315	0.295	0.285	0.275	0.265	0.307841	0.343597	0.349288	0.386736	0.366259	0.361823	0.295	0.34	0.38	0.39	0.39	0.39	0.307841	0.328498	0.333333	0.307704	0.35769	0.361823	0.295	0.34	0.38	0.39	0.39	0.39	0.307841	0.328498	0.333333	0.307704	0.35769	0.30818	0.346715	0.323164	0.295	0.34	0.38
99	0.454194	0.380644	0.326593	0.321508	0.322458	0.311142	0.323036	0.425	0.38	0.315	0.28	0.265	0.26	0.25	0.321508	0.364866	0.416139	0.40761	0.401422	0.454194	0.28	0.34	0.39	0.425	0.425	0.425	0.321508	0.350042	0.381069	0.416951	0.401104	0.454194	0.28	0.34	0.39	0.425	0.425	0.425	0.321508	0.350042	0.381069	0.416951	0.401104	0.311864	0.323522	0.332364	0.28	0.34	0.39
100	0.240834	0.218313	0.227642	0.242295	0.22437	0.219986	0.206304	0.22	0.22	0.22	0.22	0.22	0.22	0.22	0.242295	0.228532	0.264911	0.240092	0.243269	0.240834	0.22	0.22	0.22	0.22	0.22	0.22	0.242295	0.270054	0.218552	0.243092	0.22288	0.240834	0.22	0.22	0.22	0.22	0.22	0.22	0.242295	0.270054	0.218552	0.243092	0.22288	0.232291	0.247696	0.239024	0.22	0.22	0.22
Mean	0.478963	0.453211	0.344796	0.332244	0.326628	0.325961	0.32495	0.4994	0.4163	0.3476	0.31985	0.3053	0.29545	0.28785	0.332244	0.366836	0.40271	0.421541	0.437569	0.478963	0.31985	0.36335	0.40045	0.43025	0.45255	0.4994	0.332244	0.362788	0.388154	0.411451	0.429636	0.478963	0.31985	0.36335	0.40045	0.43025	0.45255	0.4994	0.332244	0.362788	0.388154	0.411451	0.429636	0.331271	0.349281	0.393476	0.31985	0.36335	0.40045
SEM	0.0146158	0.0150137	0.00643661	0.00538759	0.00535332	0.00504238	0.00517227	0.0196085	0.0131652	0.00660979	0.00494845	0.00442435	0.00421103	0.00402471	0.00538759	0.00669202	0.00833921	0.0093452	0.0106809	0.0146158	0.00494845	0.0055437	0.0071922	0.0093707	0.0115441	0.0196085	0.00538759	0.00643817	0.00783255	0.00905135	0.00994739	0.0146158	0.00494845	0.0055437	0.0071922	0.0093707	0.0115441	0.0196085	0.00538759	0.00643817	0.00783255	0.00905135	0.00994739	0.00541276	0.00692742	0.00975163	0.00494845	0.0055437	0.0071922
[truncated: 67 more columns]

## Sheet: Fig. 4
Fish #	Condition	Fig. 4c (first bout duration in each trial)
		1	2	3	4	5	6	7	8	9	10	11	12	13	14	15	16	17	18	19	20	21	22	23	24	25	26	27	28	29	30	31	32	33	34	35	36	37	38	39	40	41	42	43	44	45	46	47	48
1	normal reafference control	0.139999	0.139999	0.164993	0.229996	0.229996	0.304993	0.310013	0.294998	0.224991	0.220001	0.38501	0.265015	0.39502	0.320007	0.345001	0.345001	0.144989	0.325012	0.324951	0.305054	0.315002	0.299988	0.515015	0.335022	0.349976	0.380005	0.420044	0.36499	0.494995	0.390015	0.309998	0.414978	0.494995	0.409973	0.329956	0.305054	0.224976	0.39502	0.369995	0.440063	0.494995	0.375	0.375	0.39502	0.359985	0.405029	0.340088	0.184937
2	normal reafference control	0.28	0.235001	0.130005	0.165001	0.389999	0.414993	0.149994	0.205002	0.350006	0.470001	0.445007	0.360016	0.410004	0.149994	0.399994	0.424988	0.464996	0.5	0.295044	0.51001	0.414978	0.445007	0.529968	0.530029	0.490051	0.544983	0.505005	0.830017	0.409973	0.480042	0.494995	0.400024	0.414978	0.450012	0.505005	0.464966	0.655029	0.390015	0.375	0.454956	0.52002	0.455078	0.560059	0.594971	0.48999	0.38501	0.474976	0.444946
3	normal reafference control	0.164999	0.34	0.394997	0.354996	0.390007	0.339996	0.595001	0.514999	0.360001	0.360016	0.370026	0.5	0.264984	0.455017	0.394989	0.360016	0.154999	0.23999	0.299988	0.339966	0.224976	0.259949	0.184998	0.204956	0.445007	0.265015	0.334961	0.169983	0.460022	0.255005	0.169983	0.165039	0.26001	0.190002	0.165039	0.170044	0.180054	0.150024	0.165039	0.584961	0.35498	0.359985	0.219971	0.13501	0.379883	0.234985	0.279907	0.410034
4	normal reafference control	0.255	0.325001	0.165001	0.299995	0.175003	0.290009	0.324997	0.294998	0.294998	0.25	0.345001	0.339996	0.315002	0.299988	0.36499	0.23999	0.300018	0.359985	0.350037	0.369995	0.315002	0.280029	0.304993	0.299988	0.244995	0.410034	0.269958	0.235046	0.234985	0.325012	0.240051	0.205017	0.299988	0.25	0.23999	0.369995	NaN	NaN	NaN	NaN	0.255005	0.180054	0.454956	0.285034	0.410034	0.545044	0.494995	0.5
5	normal reafference control	0.344999	0.299999	0.595001	0.379997	0.589996	0.279999	0.604996	0.544998	0.384995	0.825012	0.380005	0.424988	1.05002	0.365021	0.420013	0.519989	0.320007	0.315002	0.445007	0.429993	0.474976	0.209961	0.61499	0.5	0.490051	1.02997	0.494995	0.755005	0.369995	0.440002	0.669983	0.390015	0.584961	0.575012	0.795044	0.859985	0.72998	0.625	0.5	0.60498	0.574951	0.285034	0.430054	0.540039	0.525024	0.680054	0.550049	0.454956
6	normal reafference control	0.26	0.375	0.485001	0.529999	0.590012	0.445007	0.395004	0.409988	0.475006	0.394989	0.330017	0.350006	0.394989	0.36499	0.38501	0.415009	0.384979	0.460022	0.359985	0.459961	0.420044	0.424988	0.559998	0.494995	0.470032	0.549988	0.445007	0.48999	0.494995	0.505005	0.535034	0.539978	0.72998	0.505005	0.515015	0.430054	0.530029	0.539917	0.505005	0.52002	0.515015	0.459961	0.434937	0.494995	0.474976	0.47998	0.51001	0.484985
7	normal reafference control	0.21	0.369999	0.615005	0.394997	0.330002	0.410004	0.384995	0.435013	0.395004	0.48999	0.480011	0.39502	0.410004	0.429993	0.399994	0.394989	0.359985	0.470032	0.484985	0.35498	0.369995	0.515015	0.48999	0.380005	0.450012	0.399963	0.409973	0.369995	0.419983	0.375	0.484985	0.434998	0.38501	0.420044	0.380005	0.369995	0.434937	0.344971	0.369995	0.375	0.440063	0.449951	0.47998	0.424927	0.319946	0.464966	0.48999	0.444946
8	normal reafference control	0.135	0.244999	0.300003	0.254997	0.275009	0.315002	0.320007	0.414993	0.330002	0.295013	0.350006	0.360016	0.309998	0.330017	0.325012	0.350006	0.315002	0.349976	0.369995	0.369995	0.390015	0.345032	0.394958	0.390015	0.460022	0.384949	0.405029	0.410034	0.405029	0.424988	0.39502	0.415039	0.465027	0.309998	0.390015	0.430054	0.349976	0.325073	0.349976	0.349976	0.449951	0.39502	0.36499	0.324951	0.375	0.419922	0.375	0.335083
9	normal reafference control	0.175	0.125	0.110001	0.190002	0.209991	0.375	0.355011	0.355011	0.400009	0.350006	0.464996	0.369995	0.35498	0.289978	0.375	0.380005	0.35498	0.369995	0.345032	0.469971	0.415039	0.414978	0.38501	0.484985	0.48999	0.384949	0.470032	0.434998	0.434998	0.505005	0.490051	0.359985	0.450012	0.529968	0.450073	0.400024	0.224976	0.550049	0.38501	0.505005	0.440063	0.359985	0.439941	0.449951	0.390015	0.419922	0.51001	0.47998
10	normal reafference control	0.150001	0.160004	0.260002	0.209999	0.279999	0.240005	0.264999	0.23999	0.25	0.25	0.25	0.244995	0.325012	0.25	0.269989	0.300018	0.315002	0.265015	0.304993	0.26001	0.279968	0.340027	0.304993	0.335022	0.309998	0.405029	0.285034	0.290039	0.314941	0.304993	0.244995	0.279968	0.295044	0.339966	0.290039	0.305054	0.38501	0.290039	0.35498	0.314941	0.265015	0.27002	0.304932	0.27002	0.329956	0.255005	0.310059	0.310059
11	normal reafference control	0.2	0.209999	0.220001	0.135002	0.145004	0.180008	0.145004	0.205002	0.199997	0.244995	0.210022	0.269989	0.110016	0.140015	0.214996	0.264984	0.269989	0.26001	0.220032	0.225037	0.225037	0.210022	0.215027	0.26001	0.279968	0.234985	0.209961	0.205017	0.244995	0.219971	0.224976	0.220032	0.22998	0.234985	0.209961	0.244995	0.240112	0.234985	0.200073	0.204956	0.224976	0.294922	0.204956	0.25	0.225098	0.235107	0.215088	0.169922
12	normal reafference control	0.58	1.39	0.230003	0.245003	0.289993	0.339996	0.324997	0.395004	0.304993	0.325012	0.319977	0.320007	0.315002	0.309998	0.380005	0.424988	0.400024	0.369995	0.380005	0.474976	0.36499	0.51001	0.340027	0.484985	0.48999	0.399963	0.455017	0.625	0.38501	0.455017	0.39502	0.434998	0.434998	0.445007	0.440063	0.450073	0.405029	0.380005	0.469971	0.430054	0.400024	0.48999	0.425049	0.434937	0.405029	0.39502	0.339966	0.425049
13	normal reafference control	0.305	0.389999	0.285004	0.284996	0.290009	0.300003	0.339996	0.26001	0.36499	0.355011	0.309998	0.290009	0.380005	0.390015	0.315002	0.355011	0.329987	0.345032	0.299988	0.360046	0.325012	0.445007	0.38501	0.369995	0.380005	0.409973	0.355042	0.349976	0.349976	0.279968	0.309998	0.399963	0.294983	0.414978	0.335083	0.399902	0.280029	0.394897	0.414917	0.419922	0.36499	0.405029	0.424927	0.409912	0.39502	0.404907	0.359985	0.330078
14	normal reafference control	0.155	0.209999	0.270004	0.224998	0.229996	0.259995	0.195007	0.259995	0.255005	0.345001	0.215027	0.350006	0.380005	0.294983	0.309998	0.329987	0.375	0.47998	0.350037	0.394958	0.340027	0.369995	0.360046	0.320007	0.350037	0.359985	0.35498	0.309998	0.340027	0.375	0.320007	0.325012	0.375	0.345032	0.324951	0.294922	0.305054	0.295044	0.324951	0.295044	0.295044	0.344971	0.329956	0.280029	0.325073	0.315063	0.280029	0.255005
15	normal reafference control	0.195	0.244999	0.25	0.260002	0.220001	0.255005	0.270004	0.184998	0.294998	0.230011	0.27002	0.25	0.269989	0.25	0.269989	0.230011	0.269989	0.244995	0.27002	0.325012	0.26001	0.26001	0.27002	0.39502	0.220032	0.255005	0.265015	0.279968	0.299988	0.170044	0.324951	0.280029	0.285034	0.325012	0.289917	0.360107	0.305054	0.319946	0.290039	0.310059	0.255005	0.265015	0.300049	0.294922	0.280029	0.289917	0.345093	0.255005
16	normal reafference control	0.265	0.27	0.279999	0.25	0.330002	0.279999	0.229996	0.309998	0.264999	0.294983	0.315002	0.300018	0.269989	0.325012	0.309998	0.299988	0.339996	0.325012	0.284973	0.320007	0.329956	0.329956	0.36499	0.415039	0.400024	0.304993	0.360046	0.36499	0.289978	0.279968	0.325012	0.284973	0.244995	0.294983	0.285034	0.280029	0.344971	0.290039	0.320068	0.224976	0.320068	0.26001	0.344971	0.265015	0.299927	0.274902	0.26001	0.265015
17	normal reafference control	0.425	0.329998	0.305	0.290001	0.419998	0.149994	0.335007	0.600006	0.450012	0.25	0.339996	0.449982	0.119995	0.514984	0.369995	0.205017	0.559998	0.554993	0.430054	0.400024	0.48999	0.539978	0.639954	1.01001	0.530029	0.424988	0.454956	0.525024	0.534973	0.52002	0.494995	0.534973	0.799988	0.52002	0.845093	0.660034	0.465088	0.464966	0.359985	0.61499	0.535034	0.454956	0.414917	0.505005	0.63501	0.445068	0.64502	0.505005
18	normal reafference control	1.035	0.915001	0.599998	0.470001	0.520004	0.710007	0.380005	0.235001	0.494995	0.740021	0.345001	0.480011	0.410004	0.689972	0.360016	0.610016	0.319977	0.400024	0.36499	0.579956	0.625	0.51001	0.265015	0.375	0.64502	0.410034	0.800049	0.734985	0.369995	0.670044	0.709961	0.445007	0.399963	0.525024	0.524902	0.400024	0.52002	0.339966	0.849976	0.655029	0.625	0.48999	0.550049	0.584961	0.435059	0.64502	0.75	0.424927
19	normal reafference control	0.205	0.545002	0.445	0.279999	0.419998	0.544998	0.514999	0.429993	0.145004	0.390015	0.434998	0.384979	0.294983	0.589996	0.380005	0.5	0.464996	0.73999	0.664978	0.550049	0.429993	0.725037	0.275024	0.530029	0.5	0.414978	0.51001	0.51001	0.36499	0.450012	0.455017	0.524963	0.464966	0.52002	0.529907	0.38501	0.48999	0.52002	0.469971	0.569946	0.555054	0.405029	0.494995	0.450073	0.600098	0.464966	0.545044	0.579956
20	normal reafference control	0.2	0.350002	0.325005	0.389999	0.395004	0.324997	0.37999	0.37001	0.38501	0.5	0.450012	0.470001	0.540009	0.450012	0.425018	0.38501	0.414978	0.405029	0.515015	0.429993	0.425049	0.440002	0.469971	0.515015	0.445007	0.465027	0.400024	0.5	0.424988	0.359985	0.429993	0.455017	0.440002	0.470032	0.429932	0.440063	0.334961	0.380005	0.464966	0.405029	0.390015	0.380005	0.400024	0.474976	0.464966	0.484985	0.459961	0.455078
21	normal reafference control	0.26	0.420002	0.5	0.485001	0.509995	0.509995	0.86499	0.589996	0.63501	0.579987	0.559998	0.540009	0.474976	0.550018	0.674988	0.214996	0.430023	0.525024	0.204956	0.700012	0.380005	0.559998	0.405029	0.334961	0.400024	0.505005	0.580017	0.5	0.355042	0.484985	0.63501	0.470032	0.625	0.584961	0.540039	0.48999	0.52002	0.47998	0.47998	0.214966	0.545044	0.5	0.460083	0.195068	0.575073	0.435059	0.689941	0.469971
22	normal reafference control	0.915	0.610001	1.09	1.105	0.869995	0.86499	0.904999	0.854996	0.869995	0.579987	NaN	1.19	1.23499	0.75	0.875	0.929993	0.845001	0.665039	0.689941	0.994995	1.02502	1.15503	0.76001	0.13501	0.695007	0.190002	0.855042	0.565002	0.970032	0.845032	0.174988	0.974976	0.195007	0.629944	0.97998	0.920044	1.42004	0.139893	1.26501	0.315063	1.28503	0.165039	1.125	1.19507	0.734985	1.20996	1.09009	0.809937
23	normal reafference control	0.325	0.545002	0.32	0.380005	0.400009	0.369995	0.414993	0.380005	0.449997	0.445007	0.415009	0.375	0.414978	0.485016	0.475006	0.414978	0.420013	0.47998	0.469971	0.440002	0.474976	0.409973	0.470032	0.465027	0.460022	0.435059	0.525024	0.410034	0.465027	0.484985	0.35498	0.445007	0.470032	0.459961	0.5	0.425049	0.390015	0.419922	0.474976	0.51001	0.444946	0.469971	0.494995	0.444946	0.430054	0.36499	0.155029	0.454956
24	normal reafference control	0.31	0.255001	0.644997	1.005	1.08501	1.205	0.50499	0.875	0.325012	0.144989	0.755005	1.07498	0.725006	0.600006	0.884979	0.915009	0.774994	0.804993	0.684998	0.799988	0.595032	0.684998	1.08002	0.829956	0.765015	0.700012	1.32501	0.804993	0.219971	0.569946	0.445007	0.914978	0.529968	0.575012	0.594971	0.589966	0.685059	0.589966	0.650024	0.61499	0.659912	0.640015	0.699951	0.579956	0.63501	0.644897	0.549927	0.535034
25	normal reafference control	0.265	0.855	0.455002	0.385002	0.949997	0.375	0.160004	0.440002	0.37999	0.380005	0.36499	0.369995	0.390015	0.535004	0.5	0.470001	0.430023	0.404968	0.375	0.60498	0.429993	0.515015	0.60498	0.720032	0.484985	0.60498	0.349976	0.39502	0.195007	0.494995	0.464966	0.515015	0.36499	0.509949	0.505005	0.454956	0.494995	0.515015	0.565063	0.534912	0.515015	0.380005	0.48999	0.180054	0.584961	0.594971	0.309937	0.60498
26	normal reafference control	0.615	0.424999	0.364998	0.314995	0.430008	0.479996	0.259995	0.399994	0.384995	0.36499	0.534973	0.445007	0.599976	0.505005	0.410004	0.470001	0.429993	0.490051	0.469971	0.394958	0.529968	0.525024	0.724976	0.5	0.48999	0.589966	0.5	0.48999	0.459961	0.494995	0.525024	0.450012	0.63501	0.419983	0.460083	0.545044	0.494995	0.454956	0.5	0.469971	0.51001	0.474976	0.555054	0.469971	0.444946	0.505005	0.535034	0.439941
27	normal reafference control	0.22	0.224998	0.360001	0.375	0.389999	0.309998	0.380005	0.375	0.345001	0.299988	0.375	0.345001	0.459991	0.365021	0.36499	0.329987	0.355011	0.434998	0.5	0.565002	0.39502	0.459961	0.429993	0.494995	0.390015	0.400024	0.494995	0.409973	0.434998	0.60498	0.36499	0.344971	0.540039	0.375	0.400024	0.360107	0.330078	0.345093	0.324951	0.350098	0.589966	NaN	NaN	0.244995	0.160034	0.554932	0.450073	0.88501
28	normal reafference control	0.34	0.334999	0.525002	0.514999	0.130005	NaN	0.534988	NaN	0.294998	0.290009	0.290009	0.345001	NaN	NaN	NaN	NaN	0.144989	NaN	NaN	0.265015	0.165039	0.285034	0.294983	0.344971	NaN	NaN	0.335022	0.35498	0.414978	NaN	0.310059	0.27002	0.349976	NaN	0.359985	0.22998	0.280029	NaN	0.414917	0.314941	0.474976	NaN	NaN	0.285034	0.400024	NaN	NaN	NaN
29	normal reafference control	0.25	0.474998	0.584999	0.660004	0.695007	0.430008	0.440002	0.509995	0.724991	0.714996	0.595001	0.654999	0.554993	0.554993	0.860016	0.529999	0.670013	0.744995	0.649963	0.655029	0.75	0.530029	0.620056	0.714966	0.670044	0.64502	0.694946	0.869995	0.570007	0.61499	0.679993	0.549988	0.549988	0.450012	0.515015	0.599976	0.574951	0.695068	0.609985	0.675049	0.72998	0.525024	0.675049	0.52002	0.780029	0.594971	0.700073	0.594971
30	normal reafference control	0.335	0.379997	0.450005	0.584999	0.535004	0.594986	0.50499	0.569992	0.520004	0.214996	0.200012	0.244995	0.204987	0.179993	0.244995	0.215027	0.184998	0.38501	0.209961	0.419983	0.350037	0.190002	0.494995	0.580017	0.394958	0.105042	0.195007	0.474976	0.419983	0.265015	0.650024	0.580017	0.150024	0.575012	0.400024	0.619995	0.48999	0.655029	1.04004	0.619995	0.630005	0.630005	0.994995	0.60498	0.679932	0.709961	0.185059	0.160034
31	normal reafference control	0.455	0.375	0.349998	0.349998	0.384995	0.360001	0.334991	0.350006	0.335007	0.315002	0.315002	0.165009	0.315002	0.369995	0.339996	0.190002	0.130005	NaN	NaN	NaN	NaN	0.244995	0.39502	0.470032	0.48999	0.929993	0.484985	0.769958	0.554993	0.335022	0.570007	0.449951	0.525024	0.52002	0.459961	0.47998	0.61499	0.209961	0.38501	0.480103	0.330078	0.435059	0.369995	0.399902	0.35498	0.349976	0.375	0.38501
32	normal reafference control	0.585	NaN	0.149994	NaN	0.139999	0.179993	0.345001	0.110001	0.145004	0.115021	0.255005	NaN	NaN	0.119995	0.410004	0.10498	0.110016	0.190002	0.280029	NaN	NaN	0.109985	0.175049	NaN	NaN	0.440002	NaN	NaN	0.160034	0.149963	NaN	NaN	NaN	0.190002	0.130005	0.429932	NaN	0.14502	NaN	NaN	NaN	NaN	0.175049	NaN	NaN	NaN	0.165039	NaN
33	normal reafference control	0.42	0.334999	1.225	0.485001	0.535004	0.62999	0.530014	0.470001	0.615005	0.524994	0.5	0.609985	0.704987	0.549988	0.454987	0.545013	0.470001	0.530029	0.5	0.649963	0.539978	0.605042	0.495056	0.470032	0.47998	0.52002	0.444946	0.484985	0.48999	0.515015	0.564941	0.529968	0.524963	0.525024	0.530029	0.704956	0.540039	0.580078	0.575073	0.550049	0.574951	0.60498	0.48999	0.625	0.525024	0.559937	0.575073	0.599976
34	normal reafference control	0.19	0.239998	0.245003	0.375	0.380005	0.459991	0.405014	0.324997	0.384995	0.400024	0.404999	0.434998	0.375	0.455017	0.410004	0.424988	0.545013	0.380005	0.375	0.38501	0.445007	0.429993	0.345032	0.474976	0.414978	0.47998	0.405029	0.400024	0.38501	0.429993	0.400024	0.360046	0.405029	0.380005	0.490112	0.399902	0.439941	0.450073	0.455078	0.400024	0.315063	0.344971	0.455078	0.375	0.344971	0.38501	0.339966	0.460083
35	normal reafference control	1.075	0.560001	0.555	0.574997	0.539993	0.634995	0.820007	0.904999	0.705002	0.545013	0.649994	0.589996	0.575012	0.535004	0.534973	0.644989	0.845001	0.599976	0.525024	0.349976	0.544983	0.610046	0.5	0.539978	0.515015	0.589966	0.580017	0.524963	0.51001	0.484985	0.444946	0.13501	0.554993	0.765015	0.410034	0.155029	0.10498	0.369995	0.52002	0.474976	0.564941	0.64502	0.660034	0.484985	0.449951	0.14502	NaN	0.51001
36	normal reafference control	0.189999	0.420002	0.370003	0.389999	0.339996	0.360001	0.354996	0.369995	0.334991	0.314972	0.350006	0.36499	0.360016	0.26001	0.429993	0.324982	0.345001	0.334961	0.325012	0.36499	0.400024	0.369995	0.38501	0.415039	0.460022	0.539978	0.494995	0.455017	0.595032	0.429993	0.38501	0.505005	0.419983	0.584961	0.404907	0.60498	0.589966	0.594971	0.64502	0.555054	0.469971	0.424927	0.60498	0.564941	0.48999	0.454956	0.375	0.405029
37	normal reafference control	0.44	0.68	0.445	0.514999	0.540009	0.540009	0.694992	0.505005	0.62001	1.095	0.625	0.519989	1	0.610016	0.629974	0.699982	0.740021	0.575012	0.600037	0.609985	0.590027	0.515015	0.849976	0.590027	0.61499	0.709961	0.465027	0.380005	0.580017	0.280029	0.465027	0.539978	0.514954	0.600037	0.550049	0.619995	0.39502	0.685059	0.469971	0.549927	0.459961	0.23999	0.679932	0.494995	0.535034	0.619995	0.424927	0.474976
38	normal reafference control	0.219999	0.355	0.440002	0.495003	0.520004	0.559998	0.475006	0.485001	0.50499	0.589996	0.470001	0.5	0.48999	0.519989	0.519989	0.549988	0.579987	0.550049	0.570007	0.585022	0.494995	0.494995	0.559998	0.544983	0.585022	0.535034	0.544983	0.585022	0.47998	0.285034	0.545044	0.609985	0.579956	0.440002	0.52002	0.560059	0.439941	0.505005	0.424927	0.429932	0.440063	0.424927	0.455078	0.47998	0.52002	0.560059	0.554932	0.5
39	normal reafference control	0.27	0.260002	0.350006	0.434998	0.490005	0.399994	0.275009	0.48999	0.395004	0.475006	0.36499	0.394989	0.404999	0.330017	0.190002	0.345001	0.445007	0.455017	0.390015	0.38501	0.344971	0.36499	0.419983	0.424988	0.409973	0.450012	0.390015	0.449951	0.494995	0.52002	0.47998	0.469971	0.494995	0.359985	0.410034	0.429932	0.48999	0.334961	0.47998	0.445068	0.389893	0.505005	0.524902	0.444946	0.415039	0.430054	0.390015	0.38501
40	normal reafference control	0.305	0.240002	0.280006	0.369995	0.315002	0.294998	0.339996	0.354996	0.324997	0.380005	0.36499	0.470001	0.309998	0.380005	0.289978	0.350006	0.325012	0.284973	0.355042	0.36499	0.334961	0.325012	0.51001	0.299988	0.410034	0.36499	0.315002	0.535034	0.415039	0.38501	0.359985	0.320007	0.284973	0.424988	0.469971	0.36499	0.334961	0.339966	0.359985	0.35498	0.425049	0.294922	0.39502	0.410034	0.329956	0.339966	0.344971	0.38501
41	normal reafference control	0.23	0.490002	0.405006	0.450005	0.284988	0.475006	0.465012	0.434998	0.570007	0.420013	0.399994	0.369995	0.470001	0.48999	0.519989	0.470001	0.429993	0.63501	0.450012	0.549988	0.494995	0.459961	0.455017	0.464966	0.52002	0.424988	0.455017	0.454956	0.429993	0.440002	0.51001	0.434998	0.439941	0.515015	0.464966	0.550049	0.480103	0.419922	0.429932	0.464966	0.52002	0.449951	0.419922	0.434937	0.439941	0.130005	0.474976	0.464966
42	normal reafference control	0.335001	0.285	0.480003	0.514999	0.649994	0.490005	NaN	0.375	0.660004	NaN	0.399994	0.524994	NaN	0.554993	0.52002	0.230011	0.425018	0.61499	NaN	0.344971	0.445007	0.190002	0.61499	NaN	0.325012	0.375	0.130005	0.570007	0.215027	NaN	NaN	0.534973	0.344971	0.38501	0.545044	0.194946	0.295044	0.51001	0.27002	0.300049	0.505005	0.26001	0.319946	0.289917	0.344971	0.130005	0.540039	0.424927
43	normal reafference control	0.145	0.240002	0.294998	0.294998	0.279999	0.315002	0.299988	0.344986	0.259995	0.334991	0.279999	0.309998	0.304993	0.279999	0.274994	0.279999	0.315002	0.309998	0.330017	0.274963	0.344971	0.320007	0.349976	0.325012	0.344971	0.434998	0.289978	0.445007	0.394958	0.285034	0.410034	0.26001	0.234985	0.294983	0.295044	0.484985	0.309937	0.255005	0.324951	0.290039	0.310059	0.325073	0.575073	0.454956	0.5	0.309937	0.490112	0.350098
44	normal reafference control	0.27	0.450001	0.360001	0.449997	0.545013	0.544998	0.474991	0.514999	0.50499	0.51001	0.464996	0.445007	0.484985	0.484985	0.484985	0.464996	0.540009	0.425049	0.505005	0.455017	0.5	0.48999	0.47998	0.554993	0.380005	0.494995	0.465027	0.494995	0.47998	0.51001	0.524963	0.549988	0.505005	0.570007	0.525024	0.464966	0.555054	0.589966	0.459961	0.545044	0.5	0.51001	0.539917	0.554932	0.580078	0.515015	0.48999	0.694946
45	normal reafference control	0.345	0.344997	0.575005	0.614998	0.550003	0.574997	0.619995	0.559998	0.544998	0.589996	0.799988	0.555023	0.595001	0.569977	0.599976	0.460022	0.589996	0.554993	0.480042	0.51001	0.504944	0.459961	0.474976	0.405029	0.5	0.429993	0.434998	0.319946	0.330017	0.515015	0.109985	0.464966	0.349976	0.460022	0.48999	0.565063	0.469971	0.534912	0.535034	0.559937	0.535034	0.625	0.570068	0.665039	0.674927	0.564941	0.664917	0.625
46	normal reafference control	0.22	0.299999	0.334999	0.419998	0.400009	0.340012	0.345001	0.50499	0.595001	0.519989	0.544983	0.64502	0.565002	0.494995	0.459991	0.579987	0.5	0.534973	0.484985	0.594971	0.63501	0.52002	0.60498	0.530029	0.429993	0.660034	0.52002	0.539978	0.63501	0.594971	0.595032	0.39502	0.534973	0.469971	0.375	0.689941	0.539917	0.51001	0.419922	0.330078	0.370117	0.545044	0.445068	0.545044	0.574951	0.619995	0.619995	0.590088
47	normal reafference control	0.195	0.174999	0.240005	0.230003	0.264999	0.265015	0.324997	0.285004	0.305008	0.294983	0.290009	0.245026	0.330017	0.264984	0.265015	0.335022	0.315002	0.299988	0.344971	0.274963	0.380005	0.275024	0.280029	0.284973	0.289978	0.26001	0.309998	0.284973	0.284973	0.224976	0.234985	0.290039	0.294983	0.255005	0.305054	0.209961	0.25	0.214966	0.275024	0.214966	0.219971	0.280029	0.244995	0.255005	0.265015	0.27002	0.290039	0.245117
48	normal reafference control	0.26	0.344997	0.25	0.294998	0.264999	0.334991	0.315002	0.309998	0.349991	0.304993	0.309998	0.299988	0.274994	0.300018	0.289978	0.285004	0.269989	0.275024	0.234985	0.25	0.265015	0.315002	0.244995	0.285034	0.25	0.325012	0.284973	0.315002	0.359985	0.299988	0.294983	0.26001	0.259949	0.255005	0.305054	0.349976	0.310059	0.290039	0.300049	0.285034	0.219971	0.265015	0.26001	0.130005	0.300049	0.275024	0.25	0.300049
49	normal reafference control	0.410001	0.34	0.364998	0.415001	0.37001	0.334991	0.384995	0.335007	0.410004	0.389984	0.350006	0.440002	0.464996	0.415009	0.389984	0.350006	0.445007	0.525024	0.5	0.544983	0.424988	0.544983	0.494995	0.63501	0.485046	0.380005	0.540039	0.505005	0.575012	0.280029	0.280029	0.565002	0.234985	0.27002	0.305054	0.320068	0.460083	0.275024	0.26001	0.190063	0.269897	0.410034	0.910034	0.590088	0.220093	0.51001	0.52002	0.344971
50	normal reafference control	0.27	0.23	NaN	0.120003	NaN	0.240005	NaN	0.290009	NaN	NaN	0.214996	NaN	0.13501	NaN	NaN	0.11499	NaN	NaN	NaN	0.294983	NaN	NaN	0.179993	NaN	NaN	NaN	NaN	0.25	0.480042	0.204956	NaN	0.225037	0.200012	0.174988	0.175049	0.10498	0.340088	NaN	0.27002	NaN	NaN	0.300049	0.25	0.295044	0.244995	0.284912	0.435059	0.299927
51	normal reafference control	0.28	0.245003	0.364998	0.260002	0.289993	0.354996	0.349991	0.330002	0.330002	0.380005	0.355011	0.394989	0.404999	0.360016	0.464996	0.410004	0.600006	0.454956	0.419983	0.525024	0.445007	0.524963	0.515015	0.424988	0.494995	0.339966	0.350037	0.554993	0.469971	0.434998	0.480042	0.409973	0.334961	0.51001	0.359985	0.524902	0.380005	0.530029	0.434937	0.400024	0.605103	0.454956	0.434937	0.39502	0.36499	0.350098	0.279907	0.465088
52	normal reafference control	0.29	0.454998	0.305	0.350006	0.740005	0.970001	1.22501	1.41	0.139999	0.519989	0.640015	0.464996	0.779999	0.320007	0.279999	0.315002	0.410004	0.630005	0.690002	0.440002	0.540039	0.400024	0.684998	0.579956	0.525024	1.83997	0.714966	0.584961	0.565002	0.679993	0.525024	0.474976	0.39502	0.304993	0.554932	0.35498	0.400024	0.77002	0.960083	0.435059	0.429932	0.744995	0.454956	0.569946	0.214966	0.560059	0.274902	0.560059
53	normal reafference control	0.17	0.220001	0.130005	0.130005	0.225006	0.25	0.179993	0.395004	0.100006	0.140015	0.389984	0.120026	0.170013	0.23999	0.140015	0.245026	0.304993	0.36499	0.105042	0.210022	0.119995	0.22998	0.125	0.144958	0.369995	0.184998	NaN	0.140015	0.244995	0.38501	0.179993	0.120056	0.200012	0.140015	0.13501	0.179932	0.130005	0.584961	0.120117	0.344971	0.264893	0.390015	0.319946	0.13501	0.189941	0.13501	0.25	0.11499
54	normal reafference control	0.275	0.27	0.239998	0.230003	0.264999	0.164993	0.200012	0.220001	0.240005	0.26001	0.285004	0.14502	0.27002	0.265015	0.26001	0.26001	0.26001	0.234985	0.230042	0.225037	0.220032	0.255005	0.245056	0.219971	0.320007	0.220032	0.315002	0.244995	0.259949	0.219971	0.275024	0.265015	0.265015	0.285034	0.299927	0.224976	0.125	0.284912	0.280029	0.320068	0.319946	0.22998	0.285034	0.269897	0.285034	0.284912	0.22998	0.23999
55	normal reafference control	0.345	0.475002	0.485001	0.480003	0.509995	0.460007	0.570007	0.539993	0.5	0.565002	0.630005	0.779999	0.620026	0.494995	0.519989	0.579987	0.464996	0.559998	0.539978	0.410034	0.429993	0.39502	0.415039	0.399963	0.380005	0.475037	0.480042	0.529968	0.380005	0.535034	0.39502	0.389954	0.609985	0.505005	0.525024	0.515015	0.484985	0.564941	0.505005	0.494995	0.61499	0.400024	0.564941	0.505005	0.470093	0.48999	0.494995	0.36499
56	normal reafference control	0.195	0.209999	0.254997	0.330002	0.264999	0.259995	0.304993	0.320007	0.255005	0.25	0.27002	0.235016	0.254974	0.299988	0.375	0.214996	0.325012	0.315002	0.335022	0.309998	0.375	0.26001	0.275024	0.39502	0.339966	0.349976	0.329956	0.375	0.5	0.39502	0.400024	0.324951	0.309998	0.304993	0.344971	0.294922	0.310059	0.35498	0.26001	0.255005	0.25	0.38501	0.314941	0.26001	0.314941	0.359985	0.464966	0.430054
57	normal reafference control	0.235001	0.505001	0.544998	0.514999	0.690002	0.424988	0.419998	0.360001	0.480011	0.430023	0.365021	0.47998	0.434998	0.425018	0.529999	0.600006	0.480011	0.60498	0.369995	0.494995	0.474976	0.475037	0.60498	0.494995	0.555054	0.559998	0.494995	0.445007	0.365051	0.360046	0.38501	0.384949	0.460022	0.434998	0.51001	0.505005	0.35498	0.715088	0.494995	0.470093	0.589966	0.325073	0.290039	0.795044	0.530029	0.400024	0.459961	0.515015
58	normal reafference control	0.42	0.32	0.340004	0.324997	0.365005	0.410004	0.419998	0.425003	0.399994	0.340027	0.369995	0.410004	0.329987	0.384979	0.584991	0.36499	0.345001	0.415039	0.369995	0.369995	0.350037	0.615051	0.525024	0.340027	0.454956	0.420044	0.440002	0.429993	0.265015	0.450012	0.330017	0.440002	0.544983	0.539978	0.329956	0.449951	0.380005	0.48999	0.375	0.27002	0.684937	0.814941	0.390015	0.380005	0.36499	0.390015	0.334961	0.280029
59	normal reafference control	0.339999	NaN	0.214996	0.195	0.154999	0.164993	0.194992	0.604996	0.184998	0.22998	0.509979	0.375	0.309998	0.61499	0.419983	0.475006	0.630005	0.474976	0.695007	0.23999	0.290039	0.214966	0.36499	0.724976	0.695007	0.75	0.674988	1.07501	0.115051	0.575012	0.515015	0.164978	0.725037	0.929993	0.77002	0.199951	0.88501	0.875	1.09497	0.665039	1.01501	0.505005	0.715088	0.689941	0.26001	0.535034	0.36499	0.824951
60	normal reafference control	0.35	0.305	0.395004	0.279999	0.324997	0.284988	0.410004	0.435013	0.365005	0.204987	0.449982	0.130005	0.214996	0.244995	0.209991	0.375	0.269989	0.27002	0.244995	NaN	0.274963	0.26001	0.35498	0.304993	0.23999	0.369995	0.299988	0.289978	0.234985	0.169983	0.11499	0.224976	0.275024	0.309998	0.255005	0.359985	0.285034	0.265015	0.295044	0.290039	0.25	0.265015	0.309937	0.315063	0.319946	0.415039	0.315063	0.279907
61	normal reafference control	0.305	0.599998	0.424995	0.469994	0.419998	0.440002	0.369995	0.470001	0.445007	0.309998	0.279999	0.359985	0.36499	0.390015	0.375	0.440002	0.5	NaN	0.315002	NaN	0.204956	0.705017	0.475037	0.450012	0.494995	0.460022	0.525024	0.659973	0.490051	0.75	0.549988	0.595032	0.534973	0.465027	0.75	0.584961	0.580078	0.630005	0.574951	0.445068	0.89502	0.905029	0.765015	0.445068	0.51001	0.579956	0.419922	0.455078
62	normal reafference control	0.275001	0.185001	0.334999	0.290001	0.259995	0.285004	0.289993	0.229996	0.26001	0.285004	0.225006	0.279999	0.255005	0.255005	0.304993	0.285004	0.290009	0.254944	0.265015	0.335022	0.264954	0.330017	0.325012	0.269958	0.51001	0.264954	0.309998	0.274963	0.26001	0.345032	0.224976	0.255005	0.329956	0.280029	0.27002	0.265015	0.274902	0.244995	0.25	0.22998	0.26001	0.265015	0.334961	0.294922	0.275024	0.285034	0.22998	0.265015
63	normal reafference control	0.225	0.440002	0.494995	0.584999	0.555	0.464996	0.474991	0.585007	0.584991	0.419983	0.415009	0.559998	0.399994	0.36499	0.519989	0.434998	0.405029	0.51001	0.505005	0.469971	0.5	0.48999	0.430054	0.450012	0.25	0.38501	0.5	0.36499	0.304993	0.424988	0.434998	0.414978	0.419983	0.320007	0.35498	0.320068	0.369995	0.440063	0.484985	0.420044	0.484985	0.545044	0.609985	0.549927	0.544922	0.559937	0.544922	0.450073
64	normal reafference control	0.195	0.294998	0.364998	0.294998	0.384995	0.315002	0.305008	0.324997	0.375	0.384979	0.36499	0.335022	0.365021	0.384979	0.38501	0.375	0.355011	0.339966	0.414978	0.465027	0.405029	0.36499	0.345032	0.380005	0.47998	0.38501	0.369995	0.290039	0.400024	0.419983	0.39502	0.230042	0.419983	0.390015	0.39502	0.410034	0.459961	0.445068	0.444946	0.449951	0.344971	0.389893	0.255005	0.27002	0.400024	0.47998	0.469971	0.290039
65	normal reafference control	0.345	0.375	0.364998	0.495003	0.360001	0.335007	0.375	0.464996	0.485001	0.334991	0.404999	0.454987	0.424988	0.36499	0.410004	0.379974	0.285004	0.39502	0.305054	0.424988	0.384949	0.325012	0.320007	0.414978	0.39502	0.340027	0.419983	0.419983	0.344971	0.340027	0.429993	0.320007	0.424988	0.345032	0.344971	0.38501	0.39502	0.415039	0.404907	0.474976	0.474976	0.380005	0.369995	0.294922	0.444946	0.414917	0.405029	0.409912
66	normal reafference control	0.235	0.325001	0.335007	0.294998	0.380005	0.419998	0.410004	0.345001	0.425003	0.419983	0.494995	0.325012	0.450012	0.339996	0.369995	0.325012	0.375	0.330017	0.415039	0.525024	0.565002	0.484985	0.494995	0.454956	0.369995	0.63501	0.590027	0.409973	0.494995	0.455017	0.679993	0.434998	0.509949	0.650024	0.625	0.455078	0.47998	0.10498	0.430054	0.505005	0.535034	0.100098	0.534912	0.440063	0.415039	0.515015	0.359985	0.329956
67	normal reafference control	0.145	0.23	0.300003	0.350006	0.300003	0.350006	0.365005	0.435013	0.309998	0.429993	0.375	0.429993	0.339996	0.36499	0.384979	0.389984	0.334991	0.375	0.465027	0.47998	0.544983	0.38501	0.379944	0.410034	0.355042	0.375	0.455017	0.48999	0.38501	0.375	0.475037	0.505005	0.434998	0.375	0.410034	0.450073	0.424927	0.410034	0.429932	0.38501	0.389893	0.444946	0.410034	0.454956	0.455078	0.47998	0.320068	0.380005
68	normal reafference control	0.349999	0.309998	0.195	0.275002	0.289993	0.340012	0.315002	0.315002	0.339996	0.334991	0.35498	0.304993	0.320007	0.299988	0.315002	0.350006	0.339996	0.330017	0.394958	0.294983	0.36499	0.300049	0.340027	0.290039	0.295044	0.309998	0.304993	0.320007	0.295044	0.36499	0.415039	0.424988	0.350037	0.315002	0.294922	0.349976	0.340088	0.334961	0.35498	0.335083	0.420044	0.35498	0.339966	0.320068	0.394897	0.394897	0.390015	0.344971
69	normal reafference control	0.214999	0.275002	0.165001	0.260002	0.285004	0.330002	0.36499	0.340012	0.305008	0.345001	0.265015	0.320007	0.399994	0.480011	0.434998	0.420013	0.485016	0.405029	0.424988	0.23999	0.204956	NaN	0.335022	0.244995	0.275024	0.280029	0.265015	0.264954	0.309998	0.344971	0.350037	0.294983	0.309998	0.359985	0.324951	0.344971	0.315063	0.35498	0.35498	0.390015	0.319946	0.324951	0.349976	0.339966	0.275024	0.35498	0.36499	0.284912
70	normal reafference control	0.29	0.355	0.424995	0.445	0.395004	0.369995	0.275009	0.314987	0.279999	0.299988	0.279999	0.315002	0.27002	0.295013	0.339996	0.309998	0.290009	0.359985	0.315002	0.310059	0.299988	0.349976	0.26001	0.419983	0.305054	0.309998	0.320007	0.279968	0.290039	0.269958	0.244995	0.344971	0.304993	0.375	0.405029	0.430054	0.625	0.314941	0.294922	0.299927	0.340088	0.335083	0.285034	0.345093	0.415039	0.295044	0.25	0.329956
71	normal reafference control	0.29	0.325001	0.345001	0.330002	0.264992	0.274994	0.264999	0.305008	0.294998	0.264984	0.404999	0.39502	0.394989	0.415009	0.340027	0.300018	0.325012	0.369995	0.325012	0.410034	0.400024	0.445007	0.169983	0.349976	0.359985	0.424988	0.450012	0.320007	0.299988	0.345032	0.369995	0.329956	0.450012	0.429993	0.325073	0.415039	0.309937	0.325073	0.329956	0.329956	0.359985	0.279907	0.475098	0.334961	0.274902	0.300049	0.35498	0.380005
72	normal reafference control	0.205	0.325001	0.325005	0.220001	0.240005	0.335007	0.289993	0.309998	0.329987	0.300018	0.359985	0.375	0.339996	0.394989	0.404999	0.309998	0.36499	0.39502	0.335022	0.335022	0.325012	0.380005	0.425049	0.359985	0.415039	0.359985	0.379944	0.35498	0.400024	0.429993	0.490051	0.38501	0.414978	0.304993	0.339966	0.390015	0.315063	0.359985	0.300049	0.494995	0.39502	0.38501	0.470093	0.430054	0.409912	0.344971	0.48999	0.310059
73	normal reafference control	0.2	0.314999	0.259995	0.279999	0.464996	0.339996	0.360001	0.369995	0.430008	0.414978	0.425018	0.454987	0.404999	0.475006	0.365021	0.459991	0.38501	0.470032	0.584961	0.609985	0.445007	0.39502	0.359985	0.535034	0.440002	0.400024	0.460022	0.410034	0.455017	0.424988	0.404968	0.399963	0.390015	0.5	0.48999	0.419922	0.369995	0.334961	0.430054	0.299927	0.35498	0.540039	0.375	0.640015	0.365112	0.474976	0.380005	0.414917
74	normal reafference control	0.405	0.724998	0.834999	0.815002	0.645004	1.545	0.715012	1.02	0.190002	0.360016	0.480011	0.495026	0.415009	0.149994	0.390015	0.550018	0.36499	0.464966	0.409973	0.404968	0.455017	0.390015	0.445007	0.36499	0.570007	0.369995	0.355042	0.515015	0.480042	0.470032	0.530029	0.409973	0.549988	0.505005	0.440063	0.389893	0.48999	0.454956	0.5	0.51001	0.51001	0.515015	0.555054	0.424927	0.324951	0.375	0.540039	0.459961
75	normal reafference control	0.32	0.309998	0.334999	0.285004	0.459991	0.444992	0.485001	0.529999	0.5	0.725006	0.455017	0.529999	0.459991	0.549988	0.505005	0.490021	0.659973	0.504944	0.559998	0.27002	0.484985	0.655029	0.280029	0.525024	0.504944	0.475037	0.519958	0.710022	0.549988	0.309998	0.600037	0.60498	0.535034	0.48999	0.494995	0.530029	0.474976	0.425049	0.589966	0.535034	0.60498	0.580078	0.579956	0.51001	0.555054	0.540039	0.530029	0.710083
76	normal reafference control	0.16	0.389999	0.330002	0.360001	0.425003	0.389999	0.404999	0.349991	0.404999	0.410004	0.435028	0.355011	0.449982	0.519989	0.459991	0.38501	0.505005	0.47998	0.545044	0.579956	0.475037	0.38501	0.380005	0.550049	0.47998	0.359985	0.380005	0.334961	0.419983	0.445007	0.494995	0.309998	0.380005	0.375	0.39502	0.439941	0.380005	0.310059	0.420044	0.399902	0.444946	0.425049	0.415039	0.435059	0.39502	0.349976	0.335083	0.425049
77	normal reafference control	0.14	0.239998	0.259995	0.294998	0.310013	0.229996	0.279999	0.334991	0.264999	0.295013	0.319977	0.304993	0.339996	0.320007	0.290009	0.25	0.334991	0.310059	0.244995	0.295044	0.244995	0.344971	0.334961	0.340027	0.26001	0.299988	0.309998	0.279968	0.290039	0.350037	0.359985	0.280029	0.339966	0.309998	0.410034	0.334961	0.369995	0.435059	0.330078	0.320068	0.275024	0.36499	0.430054	0.440063	0.375	0.390015	0.38501	0.390015
78	normal reafference control	0.425	0.394997	0.545006	0.275002	0.320007	0.375	0.404999	0.464996	0.380005	0.279999	0.304993	NaN	NaN	NaN	NaN	0.125	0.429993	NaN	NaN	0.255005	NaN	0.274963	0.344971	NaN	0.160034	NaN	0.23999	NaN	NaN	NaN	NaN	0.200012	0.309998	0.275024	NaN	NaN	NaN	NaN	NaN	0.125	NaN	NaN	0.330078	0.224976	NaN	NaN	NaN	0.14502
79	normal reafference control	0.219999	0.370003	0.399994	0.345001	0.300003	0.37001	0.425003	0.434998	0.354996	0.384979	0.380005	0.300018	0.334991	0.339996	0.305023	0.325012	0.389984	0.360046	0.339966	0.415039	0.384949	0.430054	0.404968	0.315002	0.51001	0.399963	0.299988	0.330017	0.39502	0.375	0.315002	0.340027	0.339966	0.39502	0.36499	0.390015	0.219971	0.369995	0.434937	0.380005	0.410034	0.425049	0.330078	0.380005	0.459961	0.410034	0.335083	0.380005
80	normal reafference control	0.320001	0.199997	0.285004	0.264999	0.5	0.220001	0.319992	0.494995	0.365005	0.174988	0.390015	0.330017	0.26001	0.38501	0.255005	0.454987	0.490021	0.244995	0.244995	0.23999	0.434998	0.410034	0.325012	0.535034	0.440002	0.23999	0.289978	0.200012	0.494995	0.464966	0.189941	0.5	0.445007	0.26001	0.474976	0.130005	0.175049	0.299927	0.255005	0.105103	0.109985	0.375	0.424927	0.314941	0.27002	0.515015	0.144897	0.164917
81	normal reafference control	0.3	0.724998	0.389999	0.360001	0.410004	0.444992	0.349991	0.345001	0.345001	0.329987	0.390015	0.375	0.320007	0.274994	0.279999	0.450012	0.110016	0.410034	0.559998	NaN	0.5	NaN	0.519958	NaN	0.539978	0.61499	0.490051	NaN	NaN	NaN	NaN	0.429993	NaN	NaN	0.824951	NaN	0.469971	NaN	NaN	0.449951	NaN	NaN	0.554932	0.25	NaN	NaN	NaN	0.405029
82	normal reafference control	0.304999	0.330002	0.349998	0.369995	0.334991	0.459991	0.380005	0.324997	0.350006	0.375	0.315002	0.370026	0.355011	0.425018	0.430023	0.360016	0.330017	0.434998	0.355042	0.470032	0.450012	0.375	0.420044	0.400024	0.255005	0.409973	0.38501	0.38501	0.369995	0.39502	0.445007	0.495056	0.505005	0.444946	0.329956	0.380005	0.464966	0.439941	0.445068	0.48999	0.359985	0.22998	0.415039	0.315063	0.26001	0.399902	0.35498	0.360107
83	normal reafference control	0.205	0.235001	0.240005	0.290001	0.299995	0.335007	0.380005	0.404999	0.479996	0.48999	0.285004	0.389984	0.339996	0.350006	0.380005	0.419983	0.345001	0.494995	0.474976	0.429993	0.36499	0.390015	0.51001	0.440002	0.430054	0.429993	0.409973	0.335022	0.409973	0.369995	0.375	0.359985	0.309998	0.469971	0.409912	0.435059	0.39502	0.414917	0.339966	0.38501	0.429932	0.35498	0.469971	0.405029	0.429932	0.375	0.38501	0.63501
84	normal reafference control	0.215	0.305	0.364998	0.365005	0.340012	0.424988	0.395004	0.324997	0.389999	0.375	0.349976	0.360016	0.370026	0.295013	0.335022	0.214996	0.380005	0.244995	0.259949	0.224976	0.255005	0.315002	0.285034	0.350037	0.254944	0.265015	0.359985	0.405029	0.36499	0.38501	0.445007	0.329956	0.399963	0.274963	0.375	0.415039	0.439941	0.375	0.400024	0.470093	0.454956	0.400024	0.420044	0.410034	0.359985	0.335083	0.394897	0.424927
85	normal reafference control	0.165	0.285	0.439995	0.504997	0.595001	0.419998	0.235001	0.409988	0.414993	0.38501	0.400024	0.420013	0.424988	0.38501	0.414978	0.329987	0.554993	0.460022	0.414978	0.47998	0.450012	0.485046	0.424988	0.455017	0.484985	0.469971	0.494995	0.539978	0.5	0.47998	0.475037	0.565002	0.51001	0.440002	0.469971	0.464966	0.484985	0.320068	0.650024	0.494995	0.695068	0.380005	0.534912	0.554932	0.454956	0.410034	0.52002	0.539917
86	normal reafference control	0.155	0.18	0.229996	0.224998	0.279999	0.26001	0.25	0.25499	NaN	0.184998	0.194977	NaN	0.269989	0.274994	0.274994	0.290009	0.269989	0.309998	0.309998	0.279968	0.265015	0.284973	0.255005	0.22998	0.335022	0.275024	0.265015	0.275024	0.325012	0.27002	0.255005	0.279968	0.184998	0.335022	0.279907	0.244995	0.214966	0.285034	0.209961	0.26001	0.310059	0.224976	0.280029	0.26001	0.244995	0.279907	0.210083	0.349976
87	normal reafference control	0.150001	0.190002	0.875	0.584999	0.520004	0.5	0.470001	0.559998	0.565002	0.51001	0.464996	0.430023	0.589996	0.509979	0.38501	0.429993	0.475006	0.515015	0.530029	0.490051	0.549988	0.450012	0.475037	0.415039	0.494995	0.48999	0.534973	0.5	0.565002	0.434998	0.400024	0.474976	0.36499	0.350037	0.435059	0.344971	0.450073	0.329956	0.460083	0.419922	0.315063	0.405029	0.425049	0.405029	0.424927	0.405029	0.375	0.170044
88	normal reafference control	0.215	0.25	0.305	0.339996	0.309998	0.384995	0.360001	0.324997	0.395004	0.370026	0.379974	0.369995	0.394989	0.335022	0.35498	0.420013	0.360016	0.265015	0.335022	0.38501	0.494995	0.299988	0.295044	0.329956	0.375	0.424988	0.295044	0.320007	0.309998	0.344971	0.315002	0.320007	0.299988	0.285034	0.380005	0.314941	0.324951	0.319946	0.210083	0.304932	0.244995	0.27002	0.315063	0.279907	0.265015	0.325073	0.294922	0.290039
89	normal reafference control	0.425	0.355	0.385002	0.405006	0.480003	0.444992	0.435013	0.400009	0.464996	0.48999	0.535004	0.529999	0.529999	0.445007	0.440002	0.429993	0.549988	0.409973	0.390015	0.474976	0.404968	0.390015	0.464966	0.469971	0.284973	0.399963	0.52002	0.36499	0.394958	NaN	0.495056	0.38501	0.38501	0.434998	0.390015	0.400024	0.349976	0.424927	0.285034	0.235107	0.329956	0.274902	0.344971	0.480103	0.35498	0.390015	0.359985	0.315063
90	normal reafference control	0.54	0.450001	0.775002	0.879997	0.479996	0.550003	0.444992	0.434998	0.399994	0.459991	0.420013	0.399994	0.404999	0.404999	0.410004	0.379974	0.424988	0.424988	0.445007	0.404968	0.494995	0.390015	0.405029	0.465027	0.39502	0.419983	0.380005	0.390015	0.544983	0.35498	0.380005	0.474976	0.934998	0.355042	0.304932	0.444946	0.380005	0.564941	0.325073	0.425049	0.404907	0.539917	0.409912	0.400024	0.345093	0.429932	0.375	0.440063
91	normal reafference control	0.440001	0.329998	0.290001	0.18	0.410004	0.36499	0.51001	0.389999	0.335007	0.440002	0.345001	0.38501	0.380005	0.419983	0.415009	0.549988	0.339996	0.429993	0.380005	0.470032	0.419983	0.380005	0.424988	0.38501	0.369995	0.350037	0.380005	0.39502	0.38501	0.51001	0.399963	0.460022	0.424988	0.589966	0.410034	0.549927	0.430054	0.404907	0.415039	0.414917	0.450073	0.474976	0.424927	0.429932	0.39502	0.415039	0.349976	0.439941
92	normal reafference control	0.14	0.239998	0.164993	0.139999	0.165009	0.175003	0.125	0.169998	0.205002	0.244995	0.294983	0.259979	0.220001	0.309998	0.214996	0.325012	0.330017	0.389954	0.369995	0.429993	0.299988	0.265015	0.455017	0.225037	0.470032	0.380005	0.465027	0.940002	0.350037	0.234985	0.290039	0.279968	0.709961	0.664978	0.380005	0.359985	0.320068	0.320068	0.310059	0.505005	0.440063	0.319946	0.214966	0.234985	0.449951	0.349976	0.48999	0.234985
93	normal reafference control	0.285	0.235001	0.159996	0.165001	0.330002	0.285004	0.235001	0.179993	0.205002	0.264984	0.269989	0.230011	0.264984	0.230011	0.315002	0.284973	0.285004	0.244995	0.219971	0.285034	0.299988	0.284973	0.275024	0.190002	0.200012	0.27002	0.290039	0.214966	0.284973	0.309998	0.190002	0.315002	0.309998	0.234985	0.375	0.224976	0.415039	0.22998	0.275024	0.320068	0.284912	0.205078	0.244995	0.204956	0.25	0.220093	0.209961	0.290039
94	normal reafference control	0.400001	0.130001	0.254997	1.025	NaN	0.104996	0.145004	0.110001	0.204987	0.820007	0.125	0.105011	NaN	NaN	NaN	0.14502	NaN	0.119995	0.125	0.10498	NaN	0.47998	0.534973	0.61499	0.165039	0.174988	0.10498	NaN	0.11499	0.220032	0.60498	NaN	0.630005	0.130005	0.205078	0.834961	0.149902	0.23999	2.30493	NaN	0.344971	NaN	0.119995	0.285034	NaN	0.765015	0.35498	0.795044
95	normal reafference control	0.24	0.119999	0.495003	0.439995	0.645004	0.470001	0.455002	0.354996	0.535004	0.390015	0.390015	0.380005	0.360016	0.450012	0.554993	0.505005	0.420013	0.415039	0.525024	0.399963	0.609985	0.51001	0.420044	0.505005	0.5	0.584961	0.484985	0.505005	0.494995	0.765015	0.465027	0.419983	0.450012	0.469971	0.414917	0.525024	0.410034	0.455078	0.555054	0.435059	0.454956	0.484985	0.5	0.484985	0.555054	0.334961	0.485107	0.39502
96	normal reafference control	0.21	1.005	0.595001	0.695	0.600006	0.579987	0.639999	0.585007	0.75	0.570007	0.360016	0.599976	0.524994	0.315002	0.475006	0.575012	0.459991	0.609985	0.530029	0.75	0.669983	0.734985	0.724976	0.705017	0.640015	0.664978	0.700012	0.585022	0.560059	0.674988	0.524963	0.570007	0.640015	0.505005	0.594971	0.435059	0.689941	0.51001	0.565063	0.565063	0.51001	0.549927	0.714966	0.565063	0.47998	0.480103	0.584961	0.544922
97	normal reafference control	0.115001	0.264999	0.159996	0.279999	0.115005	0.154999	0.375	0.429993	0.285004	0.235016	0.199982	NaN	0.234985	0.214996	0.345001	0.304993	NaN	0.365051	0.299988	0.36499	0.130005	0.600037	0.455017	0.299988	NaN	NaN	NaN	0.140015	0.579956	0.244995	0.295044	0.294983	0.10498	0.255005	0.175049	0.304932	0.48999	0.400024	0.275024	0.280029	0.290039	0.474976	0.424927	0.255005	0.414917	0.190063	0.22998	0.365112
98	normal reafference control	NaN	0.220001	0.269997	0.504997	0.229996	0.399994	0.294998	0.475006	0.344986	0.454987	0.389984	0.470001	0.38501	0.339996	0.175018	0.470001	0.279999	0.350037	0.594971	0.525024	0.255005	0.119995	0.329956	0.279968	0.5	0.505005	0.420044	0.465027	0.23999	0.455017	0.375	0.335022	0.335022	0.330017	0.339966	0.339966	0.430054	0.219971	0.329956	0.36499	0.324951	0.36499	0.48999	0.329956	0.38501	0.345093	0.329956	0.26001
99	normal reafference control	0.429999	0.184998	NaN	0.195	0.210007	0.230011	0.224991	0.330002	0.194992	NaN	0.359985	0.274994	0.455017	0.234985	NaN	0.48999	0.179993	0.23999	0.575012	0.575012	0.265015	0.409973	0.294983	0.27002	0.330017	0.215027	0.200012	0.174988	0.350037	0.285034	0.369995	0.450012	0.234985	NaN	0.319946	0.234985	NaN	NaN	0.125	0.22998	0.39502	0.324951	0.304932	NaN	0.234985	NaN	0.285034	0.244995
100	normal reafference control	0.255	0.290001	0.120003	0.379997	0.225006	0.165009	0.12001	0.380005	NaN	0.13501	NaN	0.345001	0.315002	0.265015	0.23999	0.13501	0.320007	0.150024	0.330017	0.284973	0.360046	0.415039	0.325012	0.230042	0.320007	0.409973	0.284973	0.23999	0.22998	NaN	NaN	0.22998	NaN	0.320007	0.255005	NaN	NaN	0.244995	0.209961	NaN	0.329956	0.289917	0.224976	0.125	0.255005	NaN	0.155029	0.305054
101	normal reafference control	0.225	0.57	0.519997	0.489998	0.5	0.464996	0.440002	0.369995	0.470001	0.410004	0.464996	0.440002	0.470001	0.494995	0.515015	0.51001	0.539978	0.470032	0.540039	0.469971	0.515015	0.525024	0.51001	0.544983	0.485046	0.48999	0.47998	0.460022	0.460022	0.494995	0.48999	0.48999	0.429993	0.429993	0.579956	0.48999	0.569946	0.48999	0.574951	0.474976	0.494995	0.590088	0.484985	0.625	0.459961	0.650024	0.525024	0.554932
102	normal reafference control	0.13	0.524998	0.305	0.209999	0.375	0.235001	0.350006	0.270004	0.344986	0.315002	0.389984	0.494995	0.38501	0.25	0.455017	0.339996	0.380005	0.38501	0.344971	0.47998	0.434998	0.365051	0.224976	0.185059	0.205017	0.300049	0.215027	0.419983	0.400024	0.345032	0.284973	0.279968	0.26001	0.369995	0.410034	0.334961	0.14502	0.289917	0.285034	0.535034	0.400024	0.204956	0.280029	0.339966	0.47998	0.234985	0.220093	0.205078
103	normal reafference control	0.165	0.535	0.610001	0.470001	0.520004	0.455002	0.509995	0.479996	0.449997	0.430023	0.369995	0.359985	0.370026	0.505005	0.490021	0.390015	0.505005	0.544983	0.495056	0.484985	0.460022	0.465027	0.540039	0.544983	0.529968	0.410034	0.47998	0.570007	0.519958	0.38501	0.394958	0.630005	0.509949	0.450012	0.490112	0.199951	0.444946	0.60498	0.454956	0.405029	0.445068	0.505005	0.375	0.449951	0.434937	0.675049	0.440063	0.494995
1	lag-trained	0.145	0.514999	0.5	0.649994	0.684998	0.899994	0.649994	0.615005	0.699997	0.660004	0.680023	0.559998	0.669983	0.595001	0.580017	0.570007	0.580017	0.599976	0.809998	0.580017	0.850037	0.86499	0.940002	0.850037	0.809998	1	0.765015	0.845032	0.880005	0.919983	0.794983	0.695007	0.774963	0.789978	0.795044	0.819946	0.765015	0.779907	0.765015	0.765015	0.755005	0.755005	0.61499	0.800049	0.789917	0.805054	0.625	0.795044
2	lag-trained	0.255	0.240002	0.260002	0.299995	0.269989	0.270004	0.300003	0.279999	0.279999	NaN	0.179993	0.200012	0.23999	0.234985	0.119995	0.214996	0.119995	0.344971	0.274963	0.170044	0.36499	0.269958	NaN	0.13501	0.264954	0.26001	0.314941	0.304993	0.220032	0.244995	0.230042	0.335022	0.36499	0.275024	0.224976	0.255005	0.240112	0.255005	0.23999	0.335083	0.11499	0.290039	0.27002	0.319946	0.509888	NaN	0.434937	NaN
3	lag-trained	0.23	0.23	0.304993	0.334999	0.264999	0.294998	0.360001	0.350006	0.300003	0.269989	0.255005	0.290009	0.334991	0.404999	0.294983	0.259979	0.325012	0.279968	0.325012	0.404968	0.724976	0.674988	0.615051	0.64502	0.625	0.565002	0.72998	0.535034	0.605042	0.600037	0.64502	0.664978	0.690002	0.669983	0.704956	0.790039	0.609985	0.255005	0.61499	0.574951	0.574951	0.48999	0.515015	0.349976	0.550049	0.564941	0.679932	0.630005
4	lag-trained	0.38	0.415001	0.324997	0.425003	0.625	0.654999	0.49501	0.470001	0.455002	0.415009	0.375	0.565002	0.434998	0.445007	0.475006	0.559998	0.390015	0.484985	0.419983	0.445007	0.63501	0.615051	0.25	0.119995	0.660034	0.774963	0.695007	0.23999	0.570007	0.720032	0.25	0.639954	0.259949	0.200012	0.194946	0.349976	0.819946	0.584961	0.314941	0.304932	0.264893	0.329956	0.26001	0.300049	0.325073	0.26001	0.214966	0.204956
5	lag-trained	0.23	0.264999	0.325005	0.494995	0.264999	0.300003	0.330002	0.354996	0.259995	0.350006	0.355011	0.315002	0.339996	0.294983	0.355011	0.295013	0.324982	0.294983	0.255005	0.399963	0.779968	1.04999	0.695007	0.915039	0.64502	0.825012	0.640015	0.840027	0.929993	0.654968	0.25	0.289978	0.72998	0.784973	0.290039	0.899902	0.23999	0.259888	0.11499	0.275024	0.280029	0.205078	0.27002	0.219971	0.255005	0.295044	0.295044	0.209961
6	lag-trained	0.464999	0.465	0.545006	0.394997	0.705002	0.444992	0.415009	0.445007	0.51001	0.519989	0.460022	0.605011	0.47998	NaN	0.470001	0.425018	0.434998	0.419983	0.440002	0.48999	0.13501	0.630005	0.655029	0.340027	0.77002	0.320007	0.394958	0.255005	0.75	0.694946	0.61499	0.304993	0.669983	0.274963	0.649902	0.209961	1.1001	0.26001	0.775024	0.390015	NaN	0.194946	0.60498	0.369995	0.584961	0.38501	0.670044	0.349976
7	lag-trained	0.215	0.280003	0.365005	0.364998	0.380005	0.445007	0.494995	0.454987	0.429993	0.475006	0.36499	0.440002	0.559998	0.434998	0.419983	0.410004	0.570007	0.564941	0.429993	0.625	0.890015	0.905029	0.744995	0.699951	0.850037	0.63501	0.75	0.784973	0.764954	0.710022	0.724976	0.744995	0.73999	0.640015	0.684937	0.76001	0.705078	0.584961	0.700073	0.709961	0.72998	0.670044	0.64502	0.699951	0.679932	0.649902	0.675049	0.950073
8	lag-trained	0.195	0.165001	0.220001	0.259995	0.25499	0.229996	0.26001	0.339996	0.294998	0.23999	0.225006	0.274994	0.274994	0.27002	0.25	0.320007	0.25	0.234985	0.290039	0.224976	0.25	0.255005	0.259949	0.275024	0.215027	0.23999	0.27002	0.23999	0.220032	0.255005	0.304993	0.315002	0.25	0.294983	0.224976	0.219971	0.269897	0.26001	0.25	0.309937	0.265015	0.27002	0.27002	0.25	0.244995	0.255005	0.255005	0.160034
9	lag-trained	0.24	0.134998	0.260002	0.354996	0.280006	0.365005	0.339996	0.354996	0.320007	0.339996	0.355011	0.360016	0.384979	0.355011	0.39502	0.285004	0.369995	0.410034	0.315002	0.184998	0.224976	0.39502	0.330017	0.609985	0.660034	0.679993	0.825012	0.690002	0.294983	0.305054	0.594971	0.184998	0.550049	0.269958	0.449951	0.630005	0.35498	0.279907	0.174927	0.320068	0.209961	0.594971	0.190063	0.290039	0.644897	0.36499	0.299927	0.640015
10	lag-trained	0.395	0.41	0.455002	0.419998	0.419998	0.395004	0.455002	0.485001	0.419998	0.51001	0.419983	0.429993	0.565002	0.410004	0.389984	0.339996	0.340027	0.409973	0.39502	0.400024	0.654968	0.714966	0.734985	0.780029	0.61499	0.650024	0.51001	0.655029	0.669983	0.684998	0.77002	0.390015	0.669983	0.790039	0.794922	0.690063	0.719971	0.734985	0.784912	0.730103	0.699951	0.830078	0.785034	0.724976	0.744995	0.689941	0.734985	0.665039
11	lag-trained	0.365	0.204998	0.424995	0.414993	0.395004	0.419998	0.130005	NaN	NaN	NaN	0.13501	0.150024	0.115021	0.154999	0.429993	0.169983	0.38501	0.405029	0.474976	0.764954	0.679993	0.855042	0.815002	0.804993	0.934998	0.330017	0.825012	0.809998	0.86499	0.869995	0.809998	0.684998	0.280029	0.664978	0.859985	0.900024	0.884888	0.655029	0.880005	0.824951	0.75	0.824951	0.789917	0.119995	0.900024	0.805054	0.900024	0.76001
12	lag-trained	0.305	0.429996	0.419998	0.239998	0.5	0.649994	0.790009	0.404999	0.615005	0.299988	0.359985	0.345001	0.269989	0.36499	0.320007	0.365021	0.305023	0.35498	0.325012	0.369995	0.205017	0.670044	0.850037	0.890015	0.964966	0.724976	0.60498	0.710022	0.705017	0.51001	0.659973	0.76001	0.774963	0.875	0.699951	0.724976	0.744995	0.76001	0.280029	0.310059	0.719971	0.824951	0.834961	0.844971	0.714966	0.845093	0.554932	0.724976
13	lag-trained	0.3	0.335003	0.300003	0.325005	0.370003	0.314987	0.375	0.314987	0.339996	0.390015	0.390015	0.379974	0.455017	0.444977	0.440002	0.484985	0.579987	0.390015	0.359985	0.304993	0.695007	0.799988	0.905029	0.734985	0.740051	0.72998	0.765015	0.769958	0.76001	0.849976	0.780029	0.845032	0.715027	0.765015	0.800049	0.784912	0.830078	0.800049	0.825073	0.839966	0.779907	0.75	0.755005	0.860107	0.819946	0.75	0.77002	0.794922
14	lag-trained	0.155	0.154999	0.275002	0.309998	0.305008	0.290009	0.300003	0.285004	0.279999	0.265015	0.279999	0.27002	0.315002	0.279999	0.330017	0.334991	0.304993	0.325012	0.274963	0.280029	0.350037	0.284973	0.320007	0.290039	0.299988	0.289978	0.255005	0.305054	0.725037	0.329956	0.265015	0.304993	0.234985	0.335022	0.315063	0.275024	0.27002	0.234985	0.26001	0.209961	0.310059	0.209961	0.244995	0.204956	0.214966	0.224976	0.255005	0.214966
15	lag-trained	0.225	0.215	0.279999	0.305	0.285004	0.300003	0.284988	0.26001	0.320007	0.295013	0.26001	0.375	0.290009	0.279999	0.190002	0.320007	0.325012	0.309998	0.244995	0.304993	0.294983	0.335022	0.205017	0.25	0.335022	0.375	0.264954	0.26001	0.299988	0.299988	0.36499	0.340027	0.314941	0.219971	0.38501	0.215088	0.339966	0.255005	0.23999	0.280029	0.22998	0.319946	0.244995	0.350098	0.530029	0.400024	0.320068	0.380005
16	lag-trained	0.18	0.215	0.325005	0.284996	0.315002	0.289993	0.259995	0.264999	0.330002	0.300018	0.269989	0.225006	0.339996	0.279999	0.279999	0.25	0.389984	0.330017	0.320007	0.325012	0.414978	0.775024	0.285034	0.340027	0.744995	0.349976	0.340027	0.734985	0.775024	0.434998	0.154968	0.890015	0.369995	0.304993	0.719971	0.704956	0.314941	0.799927	0.724976	0.64502	0.390015	0.279907	0.10498	0.280029	NaN	0.280029	0.224976	0.565063
17	lag-trained	0.285	0.400002	0.354996	0.394997	0.305008	0.485001	0.354996	0.404999	0.365005	0.330017	0.38501	0.389984	0.320007	0.399994	0.330017	0.399994	0.390015	0.414978	0.389954	0.360046	0.744995	0.509949	0.60498	0.764954	0.700012	0.664978	0.429993	0.534973	0.534973	0.535034	0.465027	0.424988	0.619995	0.409973	0.435059	0.335083	0.574951	0.369995	0.494995	0.349976	0.305054	0.410034	0.515015	0.559937	0.35498	0.339966	0.300049	0.430054
18	lag-trained	0.195001	0.215	0.334999	0.365005	0.345001	0.369995	0.309998	0.319992	0.350006	0.339996	0.224976	0.269989	0.305023	0.320007	0.279999	0.369995	0.274994	0.369995	0.340027	0.320007	0.224976	0.519958	0.61499	0.60498	0.344971	0.274963	0.420044	0.705017	0.284973	0.410034	0.204956	0.600037	0.285034	0.47998	0.324951	0.27002	0.714966	0.345093	0.659912	0.705078	0.36499	0.439941	0.61499	0.289917	0.459961	0.305054	0.334961	0.315063
19	lag-trained	0.33	0.219997	0.205002	0.214996	0.235001	0.334991	0.270004	0.294998	0.330002	0.244995	0.305023	0.315002	0.304993	0.300018	0.279999	0.325012	0.309998	0.299988	0.339966	0.35498	0.450012	0.224976	0.295044	0.23999	0.355042	0.25	0.234985	0.255005	0.224976	0.210022	0.714966	0.200012	0.299988	0.204956	0.140015	0.244995	0.244995	0.220093	0.209961	0.219971	0.125	0.185059	NaN	0.209961	0.180054	0.27002	0.27002	0.224976
20	lag-trained	0.344999	0.300003	0.260002	0.345001	0.304993	0.330002	0.304993	0.294998	0.300003	0.365021	0.334991	0.399994	0.370026	0.285004	0.380005	0.419983	0.325012	0.38501	0.375	0.379944	0.64502	0.640015	0.63501	0.659973	0.655029	0.644958	0.695007	0.639954	0.655029	0.714966	0.699951	0.690002	0.690002	0.659973	0.650024	0.650024	0.660034	0.674927	0.680054	0.619995	0.660034	0.625	0.599976	0.654907	0.674927	0.64502	0.630005	0.64502
21	lag-trained	0.215	0.285	0.220001	0.369995	0.324997	0.320007	0.354996	0.395004	0.380005	0.369995	0.439972	0.380005	0.349976	0.320007	0.475006	0.470001	0.345001	0.51001	0.38501	0.410034	0.719971	0.704956	0.715027	0.724976	0.669983	0.64502	0.77002	0.61499	0.60498	0.664978	0.609985	0.674988	0.130005	0.690002	0.805054	0.585083	0.789917	0.609985	0.744995	0.640015	0.629883	0.670044	0.680054	0.784912	0.719971	0.219971	0.300049	0.650024
22	lag-trained	0.23	0.165001	0.205002	0.260002	0.365005	NaN	NaN	NaN	0.375	0.285004	0.195007	0.304993	0.369995	0.369995	0.339996	0.300018	0.329987	0.375	0.275024	NaN	0.265015	0.100037	0.119995	0.359985	0.350037	0.330017	0.169983	0.52002	0.289978	0.375	0.10498	0.320007	0.10498	0.309998	0.650024	0.11499	0.309937	0.640015	0.339966	0.389893	0.11499	NaN	0.10498	0.64502	0.280029	0.369995	0.329956	0.320068
23	lag-trained	0.265	0.150002	0.189995	0.175003	0.214996	0.104996	0.179993	0.335007	0.264999	0.290009	0.339996	0.454987	0.320007	0.415009	0.369995	0.360016	0.339996	0.36499	0.294983	0.389954	0.570007	0.294983	0.274963	0.314941	0.39502	0.344971	0.664978	0.285034	0.294983	0.284973	0.465027	0.195007	0.375	0.169983	NaN	NaN	0.244995	0.209961	NaN	0.22998	NaN	0.180054	0.23999	0.345093	0.315063	0.359985	NaN	0.350098
24	lag-trained	0.15	0.380001	0.485001	0.574997	1.13	0.970001	1.03999	0.554993	0.955002	0.554993	0.835022	0.349976	0.564972	0.595001	0.445007	0.61499	1.02002	0.514954	0.390015	0.325012	0.665039	0.789978	0.844971	0.984985	0.86499	1.02997	0.72998	0.940002	0.75	0.919983	0.779968	0.700012	0.804993	0.195007	0.36499	0.994995	0.335083	0.464966	0.959961	0.785034	0.724976	0.85498	1.21008	0.699951	0.954956	0.684937	0.794922	0.310059
25	lag-trained	0.135	0.384998	0.385002	0.639999	0.444992	0.474991	0.460007	0.330002	0.335007	0.320007	0.434998	0.375	0.329987	0.309998	0.295013	0.339996	0.455017	0.375	0.340027	0.389954	0.279968	0.799988	0.799988	0.654968	0.75	0.724976	0.765015	0.714966	0.700012	0.654968	0.794983	0.765015	0.725037	0.77002	0.765015	0.454956	0.700073	0.805054	0.650024	0.825073	0.860107	0.800049	0.38501	0.669922	1.125	0.794922	0.850098	0.820068
26	lag-trained	0.235001	0.300003	0.380005	0.57	0.410004	0.490005	0.449997	0.464996	0.5	0.525024	0.455017	0.434998	0.495026	0.429993	0.415009	0.61499	0.464996	0.469971	0.540039	0.465027	0.775024	0.345032	0.755005	0.769958	0.650024	0.795044	0.670044	0.710022	0.720032	0.734985	0.73999	0.699951	0.835022	0.60498	0.824951	0.785034	0.790039	0.764893	0.73999	0.75	0.805054	0.810059	0.810059	0.724976	0.76001	0.77002	0.785034	0.75
27	lag-trained	0.33	0.345001	0.399994	0.410004	0.399994	0.339996	0.519989	0.359985	0.37001	0.379974	0.255005	0.429993	0.39502	0.36499	0.334991	0.415009	0.414978	0.38501	0.35498	0.405029	0.700012	0.734985	0.72998	0.664978	0.779968	0.835022	0.86499	0.72998	0.714966	0.799988	0.684998	0.720032	0.730042	0.75	0.275024	0.680054	0.790039	0.73999	0.675049	0.755005	0.715088	0.724976	0.720093	0.680054	0.704956	0.689941	0.669922	0.73999
28	lag-trained	0.235	0.439999	0.25	0.294998	0.255005	0.485001	0.290009	0.339996	0.38501	0.36499	0.309998	0.325012	0.350006	0.424988	0.309998	0.345001	0.389984	0.409973	0.384949	0.335022	0.61499	0.64502	0.75	0.644958	0.465027	0.64502	0.659973	0.674988	0.73999	0.664978	0.715027	0.660034	0.674988	0.649963	0.674927	0.61499	0.64502	0.290039	0.625	0.26001	0.524902	0.275024	0.290039	0.280029	0.51001	0.295044	0.285034	0.234985
29	lag-trained	0.179999	0.224998	0.439995	0.350006	0.264999	0.274994	0.319992	0.330002	0.449997	0.320007	0.349976	0.404999	0.369995	0.295013	0.234985	0.255005	0.220001	0.380005	0.380005	0.380005	0.720032	0.575012	0.575012	0.684998	0.674988	0.320007	0.315002	0.230042	0.590027	0.584961	0.609985	0.655029	0.565002	0.580017	0.640015	0.405029	0.569946	0.419922	0.609985	0.625	0.640015	0.575073	0.48999	0.265015	0.459961	0.680054	0.314941	0.284912
30	lag-trained	0.195	0.315002	0.415001	0.264999	0.26001	0.214996	0.244995	0.225006	0.315002	0.235016	0.274994	0.23999	0.264984	0.320007	0.289978	0.309998	0.254974	0.27002	0.390015	0.350037	0.235046	0.204956	0.515015	0.325012	0.369995	0.494995	0.609985	0.565002	0.315002	0.48999	0.549988	0.434998	0.594971	0.655029	0.390015	0.535034	0.234985	0.410034	0.594971	0.269897	0.269897	0.390015	0.36499	0.335083	0.435059	0.14502	0.234985	0.460083
31	lag-trained	0.21	0.370003	0.565002	0.325005	0.444992	0.404999	0.384995	0.445007	0.345001	0.345001	0.450012	0.404999	0.420013	0.429993	0.295013	NaN	NaN	NaN	0.575012	0.399963	0.715027	0.519958	0.775024	0.565002	0.684998	0.865051	0.839966	0.700012	0.695007	0.714966	0.644958	0.705017	0.669983	0.630005	0.75	0.599976	0.535034	0.724976	0.765015	0.775024	0.664917	0.695068	0.659912	0.755005	0.77002	0.699951	0.72998	0.695068
32	lag-trained	0.195	0.259998	0.239998	0.245003	0.264999	0.270004	0.275009	0.244995	0.255005	0.295013	0.304993	0.304993	0.285004	0.334991	0.295013	0.324982	0.329987	0.290039	0.180054	0.269958	0.654968	0.359985	0.155029	0.575012	0.429993	0.625	0.38501	0.605042	0.484985	0.335022	0.684998	0.715027	0.619995	0.690002	0.599976	0.660034	0.275024	0.625	0.775024	0.625	0.665039	0.674927	0.814941	0.680054	0.539917	0.705078	0.309937	0.640015
33	lag-trained	0.36	0.480003	0.389999	0.349998	0.430008	0.335007	0.354996	0.264999	0.269989	0.200012	0.230011	0.26001	0.274994	0.325012	0.359985	0.429993	0.255005	0.414978	0.309998	0.304993	0.339966	0.264954	0.619995	0.27002	0.255005	0.574951	0.679993	0.119995	0.289978	0.309998	0.36499	0.705017	0.484985	0.64502	0.335083	0.630005	0.294922	0.339966	0.36499	0.300049	0.330078	0.619995	0.35498	0.285034	0.35498	0.410034	0.274902	0.755005
34	lag-trained	0.335	0.579998	0.539993	0.485001	0.494995	0.520004	0.509995	0.375	0.474991	0.480011	0.464996	0.355011	0.545013	0.485016	0.410004	0.470001	0.410004	0.5	0.424988	0.494995	0.775024	0.775024	0.830017	0.755005	0.780029	0.789978	0.834961	0.785034	0.755005	0.710022	0.73999	0.835022	0.725037	0.664978	0.690063	0.780029	0.785034	0.720093	0.714966	0.670044	0.744995	0.704956	0.805054	0.715088	0.795044	0.684937	0.694946	0.710083
35	lag-trained	0.224999	0.314999	0.290001	0.465004	0.360001	0.464996	0.445007	0.465012	0.490005	0.509979	0.440002	0.465027	0.515015	0.419983	0.434998	0.445007	0.470001	0.474976	0.419983	0.474976	0.72998	0.744995	0.544983	0.794983	0.615051	0.589966	0.780029	0.649963	0.674988	0.684998	0.73999	0.639954	0.789978	0.719971	0.719971	0.685059	0.655029	0.724976	NaN	0.780029	0.484985	NaN	0.219971	NaN	0.849976	0.215088	NaN	0.214966
36	lag-trained	0.304999	0.600002	0.32	0.135002	0.57	0.455002	0.445007	0.430008	0.399994	0.414978	0.449982	0.36499	0.484985	0.425018	0.549988	0.139984	0.419983	0.38501	0.459961	0.450012	0.815002	0.755005	0.695007	0.660034	0.77002	0.700012	0.815002	0.659973	0.73999	0.734985	0.47998	0.790039	0.440002	0.63501	0.694946	0.819946	0.60498	0.699951	0.769897	0.650024	0.769897	0.705078	0.835083	0.660034	0.835083	0.579956	0.719971	0.839966
37	lag-trained	0.16	0.32	0.449997	0.410004	0.490005	0.414993	0.395004	0.415009	0.404999	0.369995	0.38501	0.430023	0.475006	0.5	0.565002	0.514984	0.420013	0.5	0.47998	0.36499	0.660034	0.699951	0.744995	0.700012	0.839966	0.649963	0.839966	0.789978	0.599976	0.709961	0.76001	0.830017	0.969971	0.789978	0.75	0.734985	0.76001	0.609985	0.744995	0.660034	0.710083	0.709961	0.64502	0.660034	0.765015	0.73999	0.664917	0.75
38	lag-trained	0.200001	0.519997	0.515007	0.584999	0.645004	0.505005	0.784988	0.579987	0.725006	0.585022	0.714996	0.630005	0.619995	0.475006	0.584991	0.744995	0.490021	0.509949	0.540039	0.514954	0.785034	0.804993	0.820007	0.815002	0.785034	0.809998	0.119995	0.974976	0.780029	0.744995	0.679993	0.77002	0.48999	0.345032	0.655029	0.380005	0.710083	0.719971	0.795044	0.579956	0.564941	0.295044	0.630005	0.810059	0.875	0.38501	1.02502	0.719971
39	lag-trained	0.165001	0.184998	0.285004	0.295006	0.315002	0.354996	0.389999	0.335007	0.375	0.339996	0.355011	0.369995	0.394989	0.36499	0.399994	0.350006	0.339996	0.344971	0.340027	0.339966	0.38501	0.455017	0.369995	0.475037	0.590027	0.424988	0.360046	0.664978	0.525024	0.779968	0.650024	0.545044	0.415039	0.525024	0.425049	0.444946	0.589966	0.470093	0.594971	0.47998	0.38501	0.405029	0.38501	0.715088	0.375	0.39502	0.419922	0.430054
40	lag-trained	0.225	0.349998	0.370003	0.419998	0.399994	0.434998	0.455002	0.550003	0.365005	0.445007	0.419983	0.470001	0.464996	0.48999	0.505005	0.519989	0.440002	0.594971	0.580017	0.475037	0.694946	0.674988	0.64502	0.659973	0.580017	0.599976	0.620056	0.649963	0.72998	0.580017	0.630005	0.505005	0.484985	0.440002	0.665039	0.359985	0.64502	0.619995	0.88501	0.60498	0.89502	0.625	0.609985	0.695068	0.714966	0.724976	0.63501	0.64502
41	lag-trained	0.565	0.59	0.534996	0.399994	0.454987	0.449997	0.410004	0.464996	0.455002	0.654999	0.464996	0.459991	0.369995	0.535004	0.504974	0.384979	0.434998	0.434998	0.48999	0.414978	0.829956	0.779968	0.75	0.929993	0.775024	0.76001	0.894958	0.830017	0.724976	0.855042	0.875	0.649963	0.684998	0.720032	0.850098	0.765015	0.775024	0.704956	0.939941	0.955078	0.664917	0.839966	0.765015	0.970093	1.19006	0.974976	0.834961	0.869995
42	lag-trained	0.3	0.794998	0.735001	0.665001	0.880005	1.05501	0.73999	0.520004	0.584991	0.584991	0.75	0.605011	0.545013	0.785004	0.609985	0.540009	0.380005	0.734985	0.664978	0.47998	0.450012	0.869995	0.934998	0.850037	0.794983	0.865051	0.73999	0.690002	0.780029	0.880005	0.804993	0.515015	0.809998	0.665039	0.755005	0.780029	0.550049	0.659912	0.769897	0.665039	0.819946	0.735107	0.574951	0.814941	0.799927	0.744995	0.650024	0.734985
43	lag-trained	0.175	0.375	0.514999	0.269997	0.584991	0.854996	0.5	0.559998	0.304993	0.619995	0.605011	0.589996	0.559998	0.529999	0.290009	0.419983	0.345001	0.465027	0.51001	0.539978	0.690002	0.910034	0.785034	1.01996	0.72998	0.840027	0.734985	1.05005	0.799988	0.744995	0.304993	0.835022	0.299988	0.359985	0.965088	0.925049	0.775024	0.834961	0.850098	0.829956	0.795044	0.85498	0.800049	0.76001	0.934937	0.665039	0.765015	0.88501
44	lag-trained	0.45	0.52	0.469994	0.445	0.619995	0.444992	0.5	0.714996	0.550003	0.63501	0.860016	0.695007	0.709991	0.639984	0.519989	0.644989	0.700012	0.170044	0.640015	0.720032	0.775024	0.789978	0.655029	0.839966	0.619995	0.679993	0.619995	0.655029	0.75	0.660034	0.63501	0.704956	0.765015	0.679993	0.670044	0.425049	0.640015	0.60498	0.659912	0.609985	0.335083	0.599976	0.63501	0.674927	0.594971	0.689941	0.679932	0.525024
45	lag-trained	0.255	0.235001	0.225006	0.424995	0.214996	0.235001	0.235001	0.339996	0.225006	0.290009	0.350006	0.150024	0.265015	0.26001	0.330017	0.244995	0.245026	0.25	0.255005	0.279968	0.654968	0.25	0.319946	0.179993	0.190002	0.600037	0.320007	0.345032	0.350037	0.240051	0.244995	0.184998	0.340027	0.609985	0.284912	0.344971	0.215088	0.255005	0.275024	0.234985	0.23999	0.464966	0.244995	0.219971	0.214966	0.209961	0.294922	0.204956
46	lag-trained	0.385	0.280003	0.354996	0.320007	0.415009	0.399994	0.330002	0.375	0.429993	0.454987	0.36499	0.444977	0.440002	0.440002	0.455017	0.380005	0.375	0.404968	0.404968	0.429993	1	0.780029	0.909973	0.785034	0.744995	0.784973	0.789978	0.725037	0.799988	0.725037	0.404968	0.715027	0.77002	0.130005	0.775024	0.694946	0.815063	0.25	0.825073	0.785034	0.319946	0.459961	0.815063	0.339966	0.800049	0.695068	0.244995	0.805054
47	lag-trained	0.16	0.420002	0.405006	0.385002	0.354996	0.259995	0.290009	0.350006	0.329987	0.264984	0.285004	0.304993	0.404999	0.36499	0.264984	0.350006	0.330017	0.330017	0.315002	0.335022	0.344971	0.744995	0.36499	0.475037	0.274963	0.619995	0.659973	0.284973	0.284973	0.660034	0.580017	0.63501	0.369995	0.309998	0.339966	0.305054	0.344971	0.539917	0.389893	0.609985	0.589966	0.594971	0.650024	0.584961	0.255005	0.524902	0.455078	0.600098
48	lag-trained	0.17	0.174999	0.229996	0.315002	0.445007	0.404999	0.365005	0.330002	0.315002	0.350006	0.375	0.36499	0.369995	0.515015	0.455017	0.429993	0.279999	0.320007	0.459961	0.434998	0.179993	0.350037	0.330017	0.789978	0.505005	0.35498	0.404968	0.415039	0.660034	0.11499	0.325012	0.304993	0.235046	0.244995	0.400024	0.324951	0.284912	0.355103	0.839966	0.319946	0.389893	0.305054	0.140015	0.5	0.219971	0.334961	0.464966	0.299927
49	lag-trained	0.235	0.610001	0.345001	0.584999	0.345001	0.365005	0.539993	0.674988	0.690002	0.450012	0.454987	0.519989	0.679993	0.61499	0.720001	0.575012	0.574982	0.474976	0.5	0.48999	0.684998	0.710022	0.815002	0.684998	0.744995	0.755005	0.664978	0.684998	0.625	0.225037	0.724976	0.889954	0.160034	0.97998	0.900024	0.840088	0.719971	0.76001	0.994995	0.710083	0.97998	0.919922	0.734985	0.780029	0.784912	0.615112	0.60498	0.725098
50	lag-trained	0.2	NaN	0.159996	NaN	0.12999	NaN	0.139999	0.12999	0.145004	NaN	0.13501	NaN	0.129974	0.160004	NaN	NaN	0.184998	NaN	0.280029	NaN	NaN	0.11499	NaN	NaN	NaN	NaN	NaN	0.179993	NaN	0.125	NaN	NaN	NaN	0.155029	NaN	0.25	NaN	0.22998	0.23999	0.23999	0.174927	0.224976	0.26001	0.324951	0.335083	0.404907	0.255005	0.339966
51	lag-trained	0.16	0.215	0.305	0.324997	0.365005	0.36499	0.349991	0.340012	0.294998	0.290009	0.35498	0.389984	0.389984	0.369995	0.380005	0.429993	0.365021	0.429993	0.429993	0.5	0.519958	0.48999	0.580017	0.565002	0.514954	0.594971	0.585022	0.585022	0.589966	0.700012	0.625	0.64502	0.554993	0.619995	0.600098	0.569946	0.530029	0.650024	0.530029	0.64502	0.670044	0.594971	0.560059	0.579956	0.52002	0.559937	0.575073	0.540039
52	lag-trained	0.22	0.355	0.349998	0.389999	0.139999	0.319992	0.415009	0.309998	0.360001	0.380005	0.429993	0.375	0.334991	0.384979	0.404999	0.35498	0.429993	0.380005	0.484985	0.425049	0.61499	0.640015	0.700012	0.125	0.125	0.720032	0.554993	0.445007	0.570007	0.675049	0.290039	0.509949	0.119995	0.255005	0.550049	0.690063	0.219971	0.579956	NaN	0.709961	0.625	NaN	0.700073	0.630005	0.11499	NaN	0.734985	NaN
53	lag-trained	0.17	0.244999	0.254997	0.275002	0.269997	0.355011	0.25499	0.345001	0.270004	0.314972	0.380005	0.285004	0.319977	0.315002	0.294983	0.235016	0.355011	0.339966	0.255005	0.325012	0.315002	0.359985	0.345032	0.654968	0.280029	0.414978	0.440002	0.544983	0.369995	0.259949	0.300049	0.424988	0.224976	0.279968	0.280029	0.285034	0.415039	0.334961	0.339966	0.294922	0.369995	0.599976	0.26001	0.575073	0.585083	0.474976	0.290039	0.215088
54	lag-trained	0.285	0.314999	0.310005	0.305	0.314987	0.419998	0.365005	0.264999	0.290009	0.274994	0.274994	0.279999	0.27002	0.295013	0.25	0.225006	0.225006	0.265015	0.255005	0.210022	0.219971	0.235046	0.280029	0.26001	0.309998	0.25	0.265015	0.23999	0.215027	0.294983	0.215027	0.26001	0.269958	0.529968	0.47998	0.244995	0.285034	0.219971	0.27002	0.25	0.280029	0.244995	0.345093	0.279907	0.600098	0.314941	0.545044	0.275024
55	lag-trained	0.165001	0.220001	0.224998	0.350006	0.429993	0.289993	0.279999	0.345001	0.365005	0.399994	0.454987	0.320007	0.610016	0.415009	0.350006	0.470001	0.414978	0.38501	0.344971	0.51001	0.720032	0.76001	0.869995	0.469971	0.835022	0.609985	0.820007	0.700012	1.00995	0.769958	0.775024	0.859985	0.765015	0.679993	0.704956	0.77002	0.755005	0.77002	0.72998	0.315063	0.815063	0.839966	0.73999	0.775024	0.609985	0.734985	0.515015	0.365112
56	lag-trained	0.4	0.524998	0.514999	0.550003	0.335007	0.484985	0.494995	0.475006	0.529999	0.525024	0.389984	0.404999	0.470001	0.380005	0.445007	0.404999	0.515015	0.445007	0.48999	0.255005	0.72998	0.725037	0.650024	0.734985	0.47998	0.679993	0.75	0.665039	0.774963	0.659973	0.650024	0.619995	0.765015	0.205017	0.719971	0.564941	0.704956	0.72998	0.709961	0.665039	0.684937	0.60498	0.690063	0.609985	0.659912	0.599976	0.679932	0.670044
57	lag-trained	0.514999	0.23	0.224998	0.205002	0.255005	0.154999	0.179993	0.184998	0.11499	0.230011	0.209991	0.294983	0.304993	0.26001	0.25	0.304993	0.390015	0.265015	0.219971	0.329956	0.264954	0.265015	0.220032	0.339966	0.245056	0.309998	0.255005	0.280029	0.280029	0.630005	0.275024	0.294983	0.454956	0.225037	0.190063	0.27002	0.244995	0.195068	0.309937	0.27002	0.305054	0.23999	0.244995	0.244995	0.25	0.199951	0.310059	0.265015
58	lag-trained	0.219999	0.240002	0.330002	0.395004	0.395004	0.349991	0.285004	0.139999	0.235001	0.339996	0.309998	0.320007	0.410004	0.369995	0.264984	0.269989	0.259979	0.320007	0.380005	0.455017	0.544983	0.61499	0.25	0.380005	0.455017	0.554993	0.224976	0.400024	0.369995	0.465027	0.414978	0.450012	0.269958	0.355042	0.60498	0.329956	0.25	0.185059	0.26001	0.474976	0.235107	0.224976	0.244995	0.36499	0.325073	0.27002	0.200073	0.27002
59	lag-trained	0.28	0.299999	0.300003	0.289993	0.294998	0.339996	0.324997	0.369995	0.380005	0.350006	0.309998	0.47998	0.369995	0.384979	0.379974	0.334991	0.410004	0.38501	0.399963	0.429993	0.694946	0.724976	0.734985	0.630005	0.664978	0.665039	0.640015	0.625	0.690002	0.659973	0.665039	0.219971	0.179993	0.600037	0.619995	0.640015	0.365112	0.349976	0.305054	0.234985	0.325073	0.305054	0.224976	0.455078	0.380005	0.219971	0.255005	0.309937
60	lag-trained	0.309999	0.294998	0.290001	0.32	0.309998	0.290009	0.289993	0.320007	0.259995	0.294983	0.380005	0.309998	0.450012	0.304993	0.304993	0.434998	0.355011	0.420044	0.440002	0.334961	0.359985	0.724976	0.710022	0.559998	0.679993	0.294983	0.780029	0.799988	0.710022	0.634949	0.569946	0.644958	0.76001	0.710022	0.589966	0.334961	0.379883	0.704956	0.844971	0.63501	0.72998	0.795044	0.290039	0.790039	0.755005	0.555054	0.754883	0.77002
61	lag-trained	0.22	0.274998	0.285004	0.334999	0.430008	0.350006	0.375	0.320007	0.369995	0.435028	0.424988	0.460022	0.470001	0.400024	0.470001	0.400024	0.295013	0.484985	0.48999	0.429993	0.669983	0.695007	0.615051	0.649963	0.570007	0.529968	0.73999	0.589966	0.534973	0.665039	0.674988	0.599976	0.524963	0.565002	0.540039	0.579956	0.584961	0.484985	0.64502	0.525024	0.549927	0.559937	0.405029	0.715088	0.570068	0.599976	0.494995	0.665039
62	lag-trained	0.344999	0.365002	0.299995	0.295006	0.295013	0.315002	0.300003	0.319992	0.324997	0.339996	0.295013	0.315002	0.325012	0.304993	0.290009	0.290009	0.285004	0.300049	0.300049	0.320007	0.339966	0.320007	0.679993	0.669983	0.654968	0.309998	0.289978	0.595032	0.39502	0.63501	0.664978	0.570007	0.619995	0.619995	0.305054	0.560059	0.529907	0.550049	0.619995	0.319946	0.13501	0.304932	0.330078	0.594971	0.619995	0.630005	0.560059	0.689941
63	lag-trained	0.37	0.294998	0.299995	0.254997	0.235001	0.305008	0.264999	0.315002	0.279999	0.335022	0.294983	0.304993	0.324982	0.279999	0.279999	0.279999	0.305023	0.315002	0.309998	0.36499	0.60498	0.265015	0.36499	0.25	0.675049	0.329956	0.315002	0.204956	0.23999	0.309998	0.230042	0.244995	0.25	0.255005	0.290039	0.290039	0.23999	0.244995	0.204956	0.234985	0.325073	0.214966	0.194946	0.339966	0.23999	0.224976	0.23999	0.234985
64	lag-trained	0.285	0.379997	0.294998	0.525002	0.574997	0.5	0.389999	0.354996	0.419998	0.350006	0.434998	0.494995	0.455017	0.575012	0.425018	0.475006	0.610016	0.51001	0.464966	0.495056	0.639954	0.705017	0.664978	0.679993	0.774963	0.715027	0.734985	0.700012	0.790039	0.695007	0.809998	0.60498	0.809998	0.824951	0.699951	0.655029	0.695068	0.670044	0.22998	0.589966	0.73999	0.790039	0.669922	0.315063	0.714966	0.5	0.660034	0.26001
65	lag-trained	0.175	0.225002	0.260002	0.270004	0.315002	0.269989	0.349991	0.285004	0.354996	0.335022	0.279999	0.350006	0.285004	0.355011	0.349976	0.345001	0.39502	0.345032	0.23999	0.339966	0.360046	0.25	0.804993	0.714966	0.755005	0.724976	0.674988	0.329956	0.494995	0.299988	0.289978	0.325012	0.139954	0.710022	0.345093	0.525024	0.660034	0.349976	0.330078	0.569946	0.600098	0.35498	0.76001	0.565063	0.589966	0.609985	0.5	0.36499
66	lag-trained	0.214999	0.290001	0.294998	0.309998	0.389999	0.434998	0.404999	0.349991	0.369995	0.375	0.360016	0.340027	0.375	0.410004	0.38501	0.470001	0.445007	0.345032	0.5	0.414978	0.609985	0.690002	0.63501	0.625	0.455017	0.734985	0.494995	0.509949	0.64502	0.534973	0.540039	0.5	0.544983	0.644958	0.63501	0.585083	0.495117	0.60498	0.540039	0.52002	0.39502	0.52002	0.595093	0.470093	0.525024	0.554932	0.420044	0.515015
67	lag-trained	0.22	0.414997	0.404999	0.32	0.365005	0.355011	0.395004	0.415009	0.449997	0.399994	0.48999	0.365021	0.360016	0.390015	0.464996	0.38501	0.380005	0.38501	0.400024	0.350037	0.695007	0.710022	0.72998	0.670044	0.540039	0.73999	0.674988	0.695007	0.625	0.784973	0.279968	0.204956	0.309998	0.309998	0.560059	0.280029	0.369995	0.63501	0.285034	0.700073	0.680054	0.150024	0.625	0.38501	0.589966	0.334961	0.224976	0.204956
68	lag-trained	0.285	0.84	0.450005	0.519997	0.445	0.450012	0.425003	0.414993	0.380005	0.524994	0.425018	0.470001	0.490021	0.434998	0.524994	0.475006	0.325012	0.534973	0.474976	0.47998	0.829956	0.705017	0.744995	0.75	0.744995	0.60498	0.630005	0.61499	0.675049	0.63501	0.709961	0.61499	0.524963	0.679993	0.525024	0.719971	0.594971	0.535034	0.559937	0.464966	0.285034	0.584961	0.295044	0.290039	0.419922	0.410034	0.594971	0.404907
69	lag-trained	0.29	0.215	0.229996	0.264999	0.300003	0.284988	0.274994	0.279999	0.345001	0.319977	0.304993	0.384979	0.23999	0.309998	0.315002	0.295013	0.290009	0.360046	0.414978	0.320007	0.245056	0.409973	0.725037	0.505005	0.77002	0.390015	0.580017	0.63501	0.464966	0.574951	0.664978	0.780029	0.649963	0.589966	0.830078	0.344971	0.480103	0.649902	0.660034	0.494995	0.224976	0.774902	0.780029	0.150024	0.13501	0.469971	0.39502	0.320068
70	lag-trained	0.46	0.595001	0.514999	0.454994	0.455002	0.529999	0.645004	0.48999	0.565002	0.5	0.529999	0.399994	0.51001	0.515015	0.51001	0.475006	0.579987	0.48999	0.449951	0.539978	0.704956	0.880005	0.764954	0.549988	0.784973	0.650024	0.674988	0.680054	0.73999	0.715027	0.799988	0.690002	0.710022	0.815002	0.564941	0.689941	0.709961	0.73999	0.780029	0.76001	0.740112	0.669922	0.640015	0.584961	0.705078	0.630005	0.579956	0.735107
71	lag-trained	0.349999	0.27	0.599998	0.484993	0.420013	0.449997	0.460007	0.405014	0.425003	0.475006	0.38501	0.475006	0.554993	0.52002	0.470001	0.415009	0.375	0.484985	0.480042	0.414978	0.640015	0.615051	0.720032	0.654968	0.515015	0.564941	0.630005	0.539978	0.619995	0.725037	0.609985	0.529968	0.544983	0.565002	0.630005	0.64502	0.724976	0.630005	0.549927	0.61499	0.304932	0.449951	0.47998	0.525024	0.339966	0.255005	0.594971	0.564941
72	lag-trained	0.195001	0.564999	0.375	0.520004	0.119995	0.479996	0.419998	0.104996	0.434998	0.214996	0.325012	0.484985	0.399994	0.105011	0.434998	0.165009	0.474976	0.5	0.315002	0.320007	0.61499	0.590027	0.394958	0.710022	0.434998	0.60498	0.330017	0.26001	0.39502	0.720032	0.465027	0.320007	0.655029	0.625	0.280029	0.670044	0.710083	0.544922	0.609985	0.64502	0.280029	0.599976	0.569946	0.640015	0.535034	0.574951	0.244995	0.25
73	lag-trained	0.275	0.195	0.434998	0.779999	0.360001	0.264999	0.320007	0.274994	0.304993	0.230011	0.369995	0.335022	0.23999	0.434998	0.345001	0.415009	0.379974	NaN	0.349976	NaN	0.26001	0.280029	0.765015	0.259949	0.304993	0.255005	0.714966	0.339966	0.744995	0.809998	0.72998	0.315002	0.550049	NaN	NaN	0.369995	0.35498	0.280029	NaN	0.64502	0.630005	0.329956	0.48999	0.265015	0.420044	0.329956	0.725098	0.76001
74	lag-trained	0.255	0.650002	0.474998	0.594994	0.419998	0.389999	0.470001	0.395004	0.509995	0.51001	0.434998	0.434998	0.404999	0.539978	0.449982	0.505005	0.454987	0.404968	0.485046	0.450012	0.470032	0.940002	0.72998	0.825012	0.699951	0.690002	0.669983	0.669983	0.97998	0.740051	0.719971	0.594971	0.815002	0.329956	0.725098	0.425049	0.619995	0.699951	0.424927	0.660034	0.710083	0.725098	0.380005	0.590088	0.530029	0.650024	0.334961	0.679932
75	lag-trained	0.23	NaN	0.134995	0.150002	0.419998	0.130005	0.269989	0.100006	0.725006	0.130005	0.169983	0.375	0.404999	0.149994	0.380005	0.460022	0.36499	0.305054	0.214966	0.380005	0.330017	0.580017	0.22998	0.285034	0.284973	0.284973	0.670044	0.709961	0.815002	0.655029	0.275024	1.08502	0.289978	0.599976	0.609985	0.244995	0.22998	0.184937	0.22998	0.655029	0.315063	0.285034	0.109985	0.310059	0.149902	0.219971	0.775024	0.305054
76	lag-trained	0.16	0.379997	0.43	0.470001	0.365005	0.324997	0.345001	0.325012	0.375	0.36499	0.410004	0.409973	0.35498	0.410004	0.404999	0.384979	0.459991	0.380005	0.375	0.390015	0.669983	0.730042	0.684998	0.530029	0.589966	0.259949	0.655029	0.650024	0.585022	0.705017	0.455017	0.365051	0.484985	0.400024	0.415039	0.525024	0.299927	0.334961	0.39502	0.334961	0.400024	0.319946	0.390015	0.324951	0.339966	0.304932	0.35498	0.35498
77	lag-trained	NaN	0.395	0.340004	0.480003	0.365005	0.264999	0.350006	0.429993	0.435013	0.544983	0.494995	0.464996	0.490021	0.5	0.570007	0.514984	0.425018	0.5	0.445007	0.480042	0.664978	0.700012	0.674988	0.660034	0.77002	0.715027	0.709961	0.625	0.735046	0.544983	0.61499	0.530029	0.724976	0.570007	0.439941	0.630005	0.660034	0.700073	0.329956	0.569946	0.595093	0.574951	0.474976	0.524902	0.594971	0.299927	0.584961	0.72998
78	lag-trained	NaN	0.169998	0.264999	0.269997	0.440002	0.434998	0.449997	0.404999	0.475006	0.415009	0.440002	0.399994	0.404999	0.404999	0.5	0.440002	0.459991	0.399963	0.434998	0.38501	0.545044	0.515015	0.360046	0.509949	0.539978	0.415039	0.405029	0.390015	0.455017	0.545044	0.330017	0.265015	0.399963	0.315002	0.545044	0.309937	0.410034	0.38501	0.26001	0.464966	0.300049	0.514893	0.415039	0.394897	0.219971	0.315063	0.429932	0.289917
79	lag-trained	NaN	0.244999	0.285004	0.57	0.75	0.630005	0.574997	0.794998	0.610001	0.609985	0.550018	0.664978	0.345001	0.705017	0.745026	0.73999	0.660004	0.670044	0.684998	0.580017	0.890015	0.940002	0.970032	0.940002	0.894958	0.914978	0.869995	0.880005	0.809998	1.10504	0.794983	0.860046	0.910034	0.964966	0.815063	0.890015	0.589966	NaN	0.279907	NaN	NaN	0.680054	0.469971	0.350098	0.574951	0.670044	0.275024	0.339966
80	lag-trained	NaN	0.170002	0.264999	0.150002	0.25499	0.205002	0.25499	0.23999	0.169998	0.35498	0.309998	0.355011	0.294983	0.25	0.214996	0.174988	0.204987	0.180054	0.25	0.254944	0.294983	0.25	0.224976	0.219971	0.140015	0.195007	0.155029	0.155029	0.309998	0.195007	0.27002	0.289978	0.149963	0.195007	0.324951	0.22998	NaN	NaN	NaN	NaN	0.26001	0.310059	0.224976	0.25	0.349976	0.155029	0.130005	0.255005
81	lag-trained	0.3	0.439999	0.559998	0.480003	0.584991	0.435013	0.345001	0.455002	0.430008	0.399994	0.404999	0.379974	0.420013	0.460022	0.470001	0.399994	0.519989	0.47998	0.424988	0.51001	0.654968	0.61499	0.629944	0.660034	0.684998	0.629944	0.709961	0.700012	0.674988	0.755005	0.684998	0.650024	0.619995	0.664978	0.675049	0.829956	0.669922	0.650024	0.639893	0.649902	0.655029	0.734985	0.709961	0.550049	0.800049	0.659912	0.684937	0.640015
82	lag-trained	0.39	0.459999	0.419998	0.539993	0.514999	0.625	0.630005	0.559998	0.554993	0.535004	0.524994	0.535004	0.410004	0.315002	0.465027	0.465027	0.455017	0.485046	0.464966	0.434998	0.705017	0.630005	0.655029	0.630005	0.570007	0.75	0.649963	0.629944	0.574951	0.690002	0.61499	0.684998	0.599976	0.52002	0.545044	0.384888	0.625	0.459961	0.435059	0.709961	0.60498	NaN	0.560059	0.529907	0.570068	0.52002	NaN	0.190063
83	lag-trained	0.145	0.419998	0.440002	0.504997	0.195007	0.334991	0.375	0.309998	0.354996	0.330017	0.445007	0.375	0.369995	0.404999	0.36499	0.334991	0.380005	0.35498	0.429993	0.494995	0.675049	0.914978	0.75	0.640015	0.86499	0.840027	1.15002	0.61499	0.205017	0.715027	0.515015	0.765015	0.695007	0.89502	0.650024	0.434937	0.73999	0.77002	0.824951	0.650024	0.734985	0.484985	0.744995	0.844971	0.689941	0.784912	0.444946	0.86499
84	lag-trained	0.415	0.294998	0.314995	0.389999	0.414993	0.259995	0.320007	NaN	0.285004	0.305023	0.265015	NaN	0.300018	0.26001	0.304993	0.305023	NaN	0.255005	NaN	0.289978	0.550049	0.195007	0.460022	0.220032	0.444946	0.215027	0.320007	0.36499	0.300049	0.230042	0.345032	0.335022	0.22998	0.419983	0.64502	0.319946	0.334961	0.449951	0.36499	0.700073	0.755005	0.324951	0.615112	0.11499	0.405029	0.585083	0.314941	0.375
85	lag-trained	0.259999	0.369999	0.339996	0.364998	0.485001	0.330002	0.540009	0.419998	0.319992	0.25	0.290009	0.274994	0.390015	0.365021	0.424988	0.199982	0.515015	0.380005	0.330017	0.210022	0.109985	0.330017	0.719971	0.140015	0.655029	0.220032	0.609985	0.565002	0.64502	0.525024	0.220032	0.219971	0.51001	0.530029	0.234985	0.404907	0.26001	0.539917	0.709961	0.27002	0.674927	0.675049	0.655029	0.265015	0.575073	0.780029	0.869995	0.535034
86	lag-trained	0.315	0.43	0.300003	0.409996	0.399994	0.349991	0.434998	0.589996	0.595001	0.36499	0.36499	0.375	0.359985	0.334991	0.304993	0.549988	0.275024	0.309998	0.26001	0.409973	0.690002	0.755005	0.790039	0.580017	0.86499	0.650024	0.484985	0.815002	0.980042	0.420044	0.575012	0.85498	0.554993	NaN	0.280029	0.225098	0.609985	0.574951	0.255005	0.26001	0.310059	0.549927	0.61499	0.23999	0.234985	0.549927	0.22998	0.625
87	lag-trained	0.235001	0.119999	0.394997	0.184998	0.324997	0.25	0.285004	0.375	0.334991	0.36499	0.335022	0.295013	0.425018	0.389984	0.450012	0.439972	0.420013	0.375	0.394958	0.450012	0.565002	0.690002	0.720032	0.410034	0.710022	0.705017	0.64502	0.655029	0.64502	0.775024	0.330017	0.679993	NaN	0.344971	0.740112	0.625	0.694946	0.359985	NaN	0.684937	0.349976	0.589966	NaN	NaN	0.674927	0.585083	0.505005	NaN
88	lag-trained	0.265	0.245003	0.360001	0.389999	0.399994	0.375	0.334991	0.330002	0.36499	0.434998	0.484985	0.440002	0.375	0.554993	0.434998	0.485016	0.39502	0.429993	0.540039	0.460022	0.654968	0.61499	0.655029	0.715027	0.795044	0.589966	0.640015	0.679993	0.720032	0.734985	0.765015	0.630005	0.674988	0.839966	0.640015	0.64502	0.47998	0.940063	0.924927	0.405029	0.829956	0.839966	0.960083	0.77002	0.809937	0.825073	0.605103	0.585083
89	lag-trained	0.37	0.450001	0.434998	0.559998	0.505005	0.985001	1.065	0.565002	0.599991	0.644989	0.730011	0.754974	0.180023	0.48999	0.574982	0.920013	0.769989	0.910034	0.234985	0.905029	0.900024	0.775024	0.630005	0.969971	1	0.889954	0.75	1.10004	0.77002	0.934998	0.660034	0.625	1.09497	0.615051	0.825073	0.98999	1.17004	0.734985	1.08496	1.01501	0.784912	0.944946	0.949951	1.005	0.584961	1.05005	0.994995	0.570068
90	lag-trained	0.245	0.255001	0.489998	0.434998	0.384995	0.455002	0.474991	0.404999	0.450012	0.430023	0.410004	0.370026	0.484985	0.415009	0.459991	0.424988	0.440002	0.330017	0.380005	0.440002	0.75	0.664978	0.720032	NaN	0.615051	0.679993	0.805054	0.155029	0.72998	0.299988	0.554993	0.600037	0.51001	0.299988	0.64502	0.579956	0.244995	0.579956	0.204956	0.304932	0.13501	0.164917	0.11499	0.194946	0.130005	0.150024	0.170044	0.485107
91	lag-trained	0.245001	0.350002	0.454994	0.57	0.589996	0.904999	0.540009	0.649994	0.75	0.560028	0.584991	0.494995	0.559998	0.565002	0.61499	0.529999	0.559998	0.515015	0.570007	0.5	0.669983	0.960022	1.02002	0.959961	1.07501	1.01001	0.85498	0.844971	0.875	0.905029	0.755005	0.73999	1.11499	0.690002	0.664917	0.530029	0.649902	1.06995	0.859985	0.845093	0.945068	1.06995	0.75	0.949951	0.824951	1.13	1.18994	0.64502
92	lag-trained	0.22	0.27	0.209999	0.199997	0.240005	0.235001	0.289993	0.235001	0.199997	0.11499	0.160004	0.155029	0.209991	0.105011	0.360016	0.154999	0.195007	0.235046	0.309998	0.304993	0.320007	0.320007	0.280029	0.284973	0.324951	0.52002	0.38501	0.315002	0.369995	0.324951	0.274963	0.234985	0.380005	0.320007	0.265015	0.269897	0.295044	0.299927	0.255005	0.325073	0.26001	0.26001	0.225098	0.180054	0.255005	0.11499	0.10498	0.170044
93	lag-trained	0.28	0.309998	0.260002	0.309998	0.25	0.235001	0.285004	0.235001	0.315002	0.359985	0.384979	0.410004	0.394989	0.399994	0.269989	0.379974	0.48999	0.419983	0.365051	0.410034	0.690002	0.625	0.655029	0.655029	0.589966	0.634949	0.63501	0.724976	0.715027	0.649963	0.599976	0.549988	0.649963	0.684998	0.565063	0.559937	0.530029	0.61499	0.555054	0.694946	0.210083	0.314941	0.155029	0.324951	0.455078	0.200073	0.27002	0.534912
94	lag-trained	NaN	0.419998	0.650002	0.549995	0.625	0.514999	0.809998	0.389999	0.255005	0.700012	0.73999	0.51001	0.714996	0.625	0.514984	0.52002	0.470001	0.5	0.455017	0.459961	0.215027	0.98999	0.5	0.945007	0.73999	0.599976	0.575012	0.809998	0.784973	0.224976	0.755005	0.144958	0.849976	0.794983	0.72998	0.724976	0.819946	0.799927	0.819946	0.224976	0.64502	0.300049	0.150024	0.224976	0.939941	0.75	0.189941	0.314941
95	lag-trained	0.62	NaN	0.220001	NaN	NaN	NaN	0.449997	NaN	NaN	NaN	NaN	0.244995	NaN	0.255005	0.299988	0.974976	1.05499	0.98999	1.13	0.809998	0.909973	0.960022	0.714966	1.04999	0.919983	1.27997	0.88501	0.325012	1.34503	1.20496	0.27002	0.960022	1.34998	0.469971	0.344971	1.28503	0.255005	0.775024	0.38501	0.620117	1.2251	0.61499	0.304932	0.234985	0.274902	0.329956	0.440063	0.974976
96	lag-trained	0.355	0.359997	0.455002	0.280006	0.36499	0.639999	0.565002	0.335007	0.585007	0.669983	0.190002	0.384979	0.515015	0.175018	0.460022	0.434998	0.535004	0.434998	0.589966	0.539978	0.179993	0.740051	0.164978	0.73999	0.305054	0.710022	0.815002	0.664978	0.73999	0.295044	0.599976	0.735046	0.420044	0.414978	0.380005	0.300049	0.655029	0.265015	0.425049	0.579956	0.47998	0.304932	0.590088	0.670044	0.344971	0.325073	0.549927	0.294922
97	lag-trained	0.365	0.280003	0.195	0.185005	0.37001	0.770004	1.10501	NaN	NaN	0.130005	NaN	NaN	0.179993	NaN	0.429993	0.179993	0.190002	0.174988	0.51001	0.280029	0.634949	0.309998	0.219971	0.284973	0.190002	0.149963	0.5	0.27002	0.26001	0.315002	0.215027	0.594971	0.25	0.26001	0.325073	0.359985	0.219971	0.234985	0.240112	0.235107	0.26001	0.205078	0.209961	0.195068	0.200073	0.265015	0.334961	0.204956
98	lag-trained	0.16	0.369999	0.389999	0.409996	0.37001	0.159988	0.429993	0.25	0.37001	0.445007	0.320007	0.339996	0.345001	0.600006	0.23999	0.355011	0.309998	0.309998	0.399963	0.39502	0.224976	0.549988	0.655029	0.779968	0.695007	0.789978	0.73999	0.825012	0.800049	0.72998	0.634949	0.799988	0.690002	0.669983	0.795044	0.775024	0.780029	0.73999	0.85498	0.724976	0.789917	0.820068	0.744995	0.719971	0.734985	0.450073	0.714966	0.625
99	lag-trained	0.195002	0.18	0.254997	0.410004	0.304993	0.319992	0.345001	0.324997	0.37001	0.380005	0.355011	0.424988	0.36499	0.320007	0.390015	0.394989	0.415009	0.38501	0.369995	0.455017	0.355042	0.534973	0.485046	0.429993	0.640015	0.375	0.765015	0.390015	0.650024	0.344971	0.429993	0.340027	0.294983	0.494995	0.39502	0.36499	0.300049	0.680054	0.469971	0.320068	0.434937	0.415039	0.699951	0.61499	0.619995	0.574951	0.275024	0.335083
100	lag-trained	0.575	1.02	0.619995	0.605003	0.589996	0.680008	0.625	0.529999	0.494995	0.139984	0.165009	0.550018	0.625	0.715027	0.630005	0.679993	0.654999	0.549988	0.5	0.674988	0.85498	0.820007	0.815002	1.05499	1.01495	0.829956	0.86499	0.809998	0.809998	1.15503	1.185	0.869995	0.984985	0.549988	1.22998	0.780029	0.765015	0.875	0.954956	0.955078	1.01001	1	0.900024	0.865112	1.02502	0.875	0.785034	0.909912
Mean	normal reafference control	0.296275	0.362426	0.379604	0.385	0.398764	0.396715	0.39099	0.412401	0.3857	0.3889	0.384456	0.401992	0.404949	0.385758	0.399591	0.387501	0.397501	0.415309	0.4049	0.42255	0.408979	0.412455	0.421607	0.425411	0.423289	0.439342	0.425256	0.437573	0.40114	0.409126	0.408561	0.401729	0.417144	0.412201	0.419953	0.412645	0.414495	0.408964	0.446113	0.409855	0.441867	0.405927	0.440491	0.409649	0.408735	0.425823	0.40576	0.411587
	lag-trained	0.272526	0.347423	0.3586	0.386122	0.395808	0.412267	0.414747	0.378631	0.399176	0.388231	0.385153	0.392886	0.398182	0.395104	0.397878	0.405662	0.407043	0.40866	0.408129	0.415205	0.558583	0.598452	0.601689	0.596273	0.606669	0.590247	0.603787	0.578802	0.613488	0.592401	0.548736	0.564042	0.548974	0.528007	0.566557	0.544546	0.540818	0.536061	0.55983	0.538524	0.525208	0.531192	0.512867	0.5047	0.551155	0.507344	0.498859	0.509855
SEM	normal reafference control	0.0161548	0.0191718	0.0186531	0.018085	0.0171231	0.0197733	0.0168019	0.0178701	0.0140969	0.0157437	0.0115376	0.0159742	0.017527	0.0125484	0.0133455	0.0140873	0.0142975	0.0131585	0.0129842	0.0142326	0.0136465	0.0148715	0.014914	0.0147703	0.012096	0.0206313	0.0161192	0.0172652	0.0125265	0.0135452	0.0132639	0.0139126	0.0145703	0.0133717	0.0146875	0.0148817	0.0173977	0.0147332	0.0265928	0.0124694	0.01687	0.0139606	0.016251	0.0156608	0.0124132	0.0158997	0.0148703	0.0149597
	lag-trained	0.0103548	0.0158638	0.0117454	0.013133	0.0155966	0.0186794	0.0177423	0.0129564	0.0142279	0.0131702	0.0144324	0.0114491	0.0121824	0.0130544	0.0114699	0.014788	0.0149793	0.013025	0.0134299	0.0126325	0.0219371	0.0230526	0.0222922	0.0240553	0.0218885	0.0224152	0.0209526	0.0220435	0.0219325	0.0231517	0.0212964	0.0218578	0.0250525	0.021509	0.0213999	0.023133	0.0223742	0.0215347	0.0254102	0.0211998	0.0248896	0.023724	0.0244871	0.0232815	0.0243026	0.0228143	0.0234612	0.0229859
Q1	normal reafference control
	lag-trained
Q2	normal reafference control
	lag-trained
Q3	normal reafference control
	lag-trained
[truncated: 198 more columns]

## Sheet: Fig. 5
Fish #	Treatment	Condition	Fig. 5b (first bout duration in each trial)
			1	2	3	4	5	6	7	8	9	10	11	12	13	14	15	16	17	18	19	20	21	22	23	24	25	26	27	28	29	30	31	32	33	34	35	36	37	38	39	40	41	42	43	44	45	46	47
1	treatment control	normal reafference control	0.305	0.255001	0.399994	0.360001	0.365005	0.395004	0.400009	0.349991	0.365005	0.329987	0.329987	0.38501	0.269989	0.325012	0.300018	0.304993	0.334991	0.325012	0.320007	0.284973	0.299988	0.25	0.325012	0.274963	0.275024	0.36499	0.285034	0.25	0.300049	0.285034	0.255005	0.299988	0.285034	0.299988	0.349976	0.274902	0.290039	0.285034	0.329956	0.315063	0.315063	0.304932	0.324951	0.294922	0.359985	0.275024	0.304932
2	treatment control	normal reafference control	0.514999	0.280003	0.619995	0.489998	0.539993	NaN	0.809998	0.51001	0.550003	0.595001	0.559998	0.795013	0.595001	0.409973	0.725006	0.474976	0.534973	0.51001	0.64502	0.434998	0.529968	0.410034	0.529968	0.76001	0.515015	0.649963	0.539978	1.065	0.664978	0.994995	0.61499	0.590027	0.619995	0.670044	0.650024	0.404907	0.515015	0.575073	0.565063	0.52002	0.415039	0.525024	0.720093	0.535034	0.619995	0.659912	0.529907
3	treatment control	normal reafference control	0.12	0.244999	0.415001	0.364998	0.5	0.389999	0.584991	0.224991	0.680008	0.445007	0.639984	0.349976	0.429993	0.5	0.675018	0.850006	0.695007	0.35498	0.659973	0.669983	0.289978	0.375	0.525024	0.690002	0.390015	0.180054	0.26001	0.599976	0.164978	0.5	0.77002	0.419983	0.724976	0.434998	0.589966	0.344971	0.464966	0.619995	0.905029	0.48999	0.484985	0.619995	0.400024	0.384888	0.339966	0.440063	0.445068
4	treatment control	normal reafference control	0.29	0.235001	0.340004	0.360001	0.360001	NaN	0.555008	0.404999	0.374985	0.299988	0.524994	0.425018	0.400024	0.370026	0.459991	0.505005	0.11499	0.720032	0.719971	0.429993	0.650024	0.51001	0.409973	0.465027	0.61499	0.154968	0.404968	0.440002	0.150024	0.474976	0.119995	0.369995	0.52002	0.38501	0.400024	0.505005	0.560059	0.179932	0.165039	0.119995	0.170044	0.64502	0.409912	0.484985	0.390015	0.424927	0.119995
5	treatment control	normal reafference control	0.325	0.145	0.43	0.435005	0.579987	0.544998	0.639999	1.095	0.555008	0.440002	0.495026	0.519989	NaN	1.005	NaN	0.539978	0.35498	0.590027	0.51001	0.13501	0.570007	0.215027	0.480042	0.794983	NaN	0.554993	0.735046	0.710022	0.544983	0.575012	0.494995	0.415039	NaN	0.419983	0.445068	0.51001	0.744995	0.529907	0.10498	0.439941	0.515015	0.240112	0.459961	0.195068	0.575073	0.439941	0.295044
6	treatment control	normal reafference control	NaN	NaN	NaN	NaN	NaN	NaN	NaN	0.384995	0.214996	NaN	NaN	NaN	NaN	NaN	0.415009	0.139984	NaN	0.130005	0.149963	0.155029	0.280029	NaN	0.475037	NaN	0.414978	0.36499	0.234985	0.344971	0.459961	0.495056	0.829956	0.785034	0.64502	0.724976	0.474976	0.449951	0.565063	0.710083	0.525024	0.654907	0.574951	0.819946	0.27002	0.77002	0.670044	0.850098	0.575073
7	treatment control	normal reafference control	0.32	0.275002	0.314995	0.494995	0.314987	0.335007	0.345001	0.509995	0.414993	0.380005	0.329987	0.334991	0.274994	0.274994	0.419983	0.39502	0.339996	0.390015	0.340027	0.399963	0.345032	0.359985	0.330017	0.340027	0.290039	0.340027	0.404968	0.355042	0.390015	0.359985	0.424988	0.345032	0.349976	0.330017	0.35498	0.459961	0.429932	0.309937	0.399902	0.36499	0.380005	0.309937	0.415039	0.275024	0.384888	0.305054	0.295044
8	treatment control	normal reafference control	0.27	0.260002	0.220001	0.295006	0.270004	0.289993	0.279999	0.345001	0.259995	0.325012	0.294983	0.285004	0.304993	0.334991	0.324982	0.299988	0.369995	0.27002	0.324951	0.369995	0.35498	0.329956	0.349976	0.274963	0.300049	0.265015	0.329956	0.369995	0.349976	0.315002	0.35498	0.345032	0.315002	0.340027	0.334961	0.359985	0.309937	0.375	0.309937	0.320068	0.339966	0.36499	0.335083	0.369995	0.334961	0.384888	0.439941
9	treatment control	normal reafference control	0.265	0.285	0.279999	0.32	0.309998	0.354996	0.37999	0.324997	0.365005	0.269989	0.294983	0.345001	0.299988	0.274994	0.339996	0.304993	0.320007	0.380005	0.380005	0.359985	0.295044	0.335022	0.315002	0.345032	0.320007	0.36499	0.285034	0.325012	0.309998	0.344971	0.334961	0.405029	0.434998	0.330017	0.26001	0.380005	0.359985	0.404907	0.320068	0.505005	0.515015	0.38501	0.300049	0.335083	0.280029	0.390015	0.435059
10	treatment control	normal reafference control	0.320001	0.309998	0.325005	0.290001	0.444992	0.449997	0.345001	0.37999	0.324997	0.334991	0.404999	0.394989	0.365021	0.355011	0.464996	0.369995	0.350006	0.404968	0.360046	0.440002	0.429993	0.38501	0.480042	0.460022	0.414978	0.459961	0.359985	0.440002	0.415039	0.359985	0.465027	0.39502	0.440002	0.444946	0.454956	0.420044	0.419922	0.380005	0.390015	0.475098	0.505005	0.389893	0.410034	0.39502	0.400024	0.390015	0.380005
11	treatment control	normal reafference control	0.295	0.205002	0.315002	0.459999	1.13499	0.434998	0.410004	0.354996	0.395004	0.524994	0.514984	0.690002	0.494995	0.454987	0.559998	0.47998	0.339996	0.47998	0.464966	0.545044	0.664978	0.539978	0.540039	0.554993	0.674988	0.534973	0.529968	0.595032	0.555054	0.575012	0.679993	0.580017	0.465027	0.570007	0.550049	0.714966	0.540039	0.25	0.535034	0.564941	0.589966	0.415039	0.650024	NaN	NaN	0.505005	0.399902
12	treatment control	normal reafference control	0.434999	0.439999	0.909996	0.300003	0.389999	0.419998	0.304993	0.449997	0.420013	0.360016	0.455017	0.38501	0.485016	0.529999	0.394989	0.389984	0.51001	0.440002	0.460022	0.404968	0.38501	0.414978	0.450012	0.109985	0.109985	0.464966	0.480042	0.434998	0.455017	0.415039	0.610046	0.469971	0.409973	0.475037	0.344971	0.415039	0.375	0.425049	0.150024	0.5	0.52002	0.464966	0.525024	0.405029	0.535034	0.150024	0.419922
13	treatment control	normal reafference control	0.255	0.310001	0.334999	0.325005	0.294998	0.309998	0.365005	0.315002	0.350006	0.339996	0.360016	0.369995	0.410004	0.429993	0.544983	0.399994	0.394989	0.390015	0.345032	0.414978	0.369995	0.455017	0.465027	0.39502	0.329956	0.339966	0.369995	0.434998	0.295044	0.390015	0.380005	0.464966	0.349976	0.450012	0.390015	0.569946	0.444946	0.390015	0.38501	0.464966	0.375	0.380005	0.459961	0.194946	0.460083	0.379883	0.559937
14	treatment control	normal reafference control	0.28	0.244999	0.135002	0.365005	0.110001	0.454987	0.220001	0.25	0.110001	0.274994	0.290009	0.254974	0.154999	0.240021	0.23999	0.244995	0.234985	0.225037	0.13501	0.195007	0.255005	0.200012	NaN	0.179993	0.160034	NaN	0.23999	NaN	NaN	NaN	0.245056	0.304993	0.23999	0.110046	0.269897	0.175049	NaN	0.234985	0.189941	0.27002	0.200073	0.185059	0.139893	0.244995	NaN	NaN	0.295044
15	treatment control	normal reafference control	1.015	0.264999	1.24	0.375	0.455002	0.430008	0.520004	0.439987	0.479996	0.470001	0.380005	0.475006	0.144989	0.470001	0.424988	0.505005	0.454987	0.455017	0.415039	0.455017	0.369995	0.424988	0.475037	0.47998	0.399963	0.38501	0.350037	0.470032	0.244995	0.294983	0.309998	0.335022	0.400024	0.429993	0.434937	0.35498	0.324951	0.340088	0.319946	0.285034	0.38501	0.544922	0.349976	0.264893	0.360107	0.324951	0.400024
16	treatment control	normal reafference control	0.215	0.150002	0.339996	0.220001	0.264999	0.25	0.190002	0.279999	0.229996	0.315002	0.244995	0.424988	0.399994	0.309998	0.329987	0.25	0.390015	0.534973	0.294983	0.334961	0.279968	0.23999	0.284973	0.27002	0.350037	0.244995	0.38501	0.26001	0.26001	0.289978	0.25	0.280029	0.405029	0.404968	0.359985	0.324951	0.25	0.285034	0.264893	0.294922	0.269897	0.280029	0.27002	0.285034	0.189941	0.244995	0.25
17	treatment control	normal reafference control	0.175	0.469997	0.540001	0.514999	0.269989	0.384995	0.440002	0.455002	0.540009	0.404999	0.299988	NaN	0.494995	NaN	0.339996	0.27002	0.415009	NaN	0.325012	0.325012	0.26001	NaN	0.335022	0.154968	0.215027	NaN	0.244995	0.360046	0.340027	0.195007	0.265015	0.349976	0.210022	NaN	0.219971	NaN	0.265015	0.324951	0.23999	0.164917	0.324951	0.234985	0.335083	NaN	0.339966	0.290039	0.155029
18	treatment control	normal reafference control	0.320001	0.325001	0.330002	0.294998	0.360001	0.290009	0.399994	0.425003	0.394989	0.429993	0.425018	0.309998	0.425018	0.394989	0.505005	0.389984	0.434998	0.335022	0.334961	0.404968	0.375	0.35498	0.359985	0.309998	0.390015	0.305054	0.409973	0.434998	0.380005	0.315002	0.434998	0.389954	0.299988	0.284973	0.280029	0.39502	0.375	0.375	0.429932	0.334961	0.339966	0.299927	0.375	0.415039	0.35498	0.370117	0.314941
19	treatment control	normal reafference control	0.26	0.279999	0.300003	0.300003	0.339996	0.160004	0.300003	0.100006	0.275009	0.304993	0.240021	0.339996	0.304993	0.459991	0.369995	0.294983	0.300018	0.414978	0.445007	0.400024	0.10498	0.36499	NaN	0.409973	NaN	0.390015	0.335022	0.280029	0.329956	0.279968	0.440002	0.304993	0.434998	0.414978	0.435059	0.445068	0.51001	0.48999	0.394897	0.48999	0.450073	0.314941	0.350098	0.38501	0.119995	0.435059	0.155029
20	treatment control	normal reafference control	0.25	0.360001	0.264999	0.370003	0.330002	0.270004	0.335007	0.275009	0.275009	0.380005	0.125	0.25	0.259979	0.339996	0.275024	0.380005	0.399994	0.299988	0.389954	0.419983	0.400024	0.36499	0.5	0.299988	0.419983	0.455017	0.324951	0.259949	0.36499	0.359985	0.325012	0.565002	0.340027	0.404968	0.36499	0.289917	0.315063	0.294922	0.359985	0.570068	0.274902	0.275024	0.359985	0.400024	0.319946	0.339966	0.314941
21	treatment control	normal reafference control	0.26	0.395	0.360001	0.314995	0.335007	0.350006	0.355011	0.380005	0.295013	0.375	0.380005	0.359985	0.440002	0.475006	0.429993	0.544983	0.595001	0.470032	0.39502	0.369995	0.35498	0.35498	0.340027	0.469971	0.570007	0.474976	0.36499	0.434998	0.375	0.36499	0.420044	0.465027	0.399963	0.380005	0.47998	0.434937	0.434937	0.435059	0.415039	0.484985	0.38501	0.405029	0.439941	NaN	NaN	0.475098	0.534912
22	treatment control	normal reafference control	0.3	0.424999	0.409996	0.404999	0.354996	0.389999	0.409988	0.480011	0.37001	0.424988	0.39502	0.369995	0.454987	0.394989	0.47998	0.394989	0.384979	0.5	0.389954	0.494995	0.469971	0.445007	0.320007	0.460022	0.470032	0.434998	0.325012	0.325012	0.420044	0.36499	0.344971	0.390015	0.429993	0.359985	0.410034	0.539917	0.464966	0.390015	0.560059	0.564941	0.51001	0.555054	0.48999	0.38501	0.63501	0.405029	NaN
23	treatment control	normal reafference control	0.125	0.220001	0.395004	0.519997	0.419998	0.485001	0.354996	0.375	0.430008	0.399994	0.429993	0.550018	0.414978	0.535004	0.390015	0.48999	0.459991	0.555054	0.524963	0.599976	0.484985	0.52002	0.565002	0.515015	0.409973	0.585022	0.529968	0.464966	0.434998	0.554993	0.559998	0.445007	0.52002	0.380005	0.60498	0.390015	0.679932	0.420044	0.445068	0.474976	0.474976	0.480103	0.394897	0.345093	0.460083	0.48999	0.459961
24	treatment control	normal reafference control	0.28	0.960003	0.875	0.510002	0.679993	0.529999	0.610001	0.404999	0.389999	0.13501	0.660004	0.350006	0.559998	0.464996	0.524994	0.450012	0.544983	0.51001	0.450012	0.669983	0.390015	0.48999	0.484985	0.599976	0.474976	0.640015	0.565002	0.350037	0.630005	0.494995	0.51001	0.5	0.505005	0.570007	0.504883	0.51001	0.600098	0.560059	0.674927	0.514893	0.685059	0.505005	0.469971	0.530029	0.609985	0.800049	0.619995
25	treatment control	normal reafference control	0.195	0.285	0.510002	0.235001	0.290009	0.285004	0.485001	0.360001	0.474991	0.625	0.404999	0.89502	0.324982	0.504974	NaN	0.459991	0.684998	0.380005	0.35498	0.169983	0.465027	0.580017	0.349976	0.375	0.404968	0.405029	0.38501	0.345032	0.554993	0.184998	0.350037	0.389954	0.339966	0.35498	0.369995	0.410034	0.390015	0.404907	0.444946	0.219971	0.440063	0.35498	0.410034	0.25	0.36499	0.405029	0.36499
26	treatment control	normal reafference control	0.17	0.299999	0.224998	0.324997	0.434998	0.395004	0.470001	0.494995	0.389999	0.454987	0.464996	0.445007	0.279999	0.380005	0.329987	0.375	0.375	0.410034	0.38501	0.450012	0.119995	0.335022	0.195007	0.355042	0.465027	0.414978	0.344971	0.414978	0.505005	0.484985	0.460022	0.434998	0.365051	0.355042	0.380005	0.405029	0.439941	0.38501	0.175049	0.335083	0.339966	0.11499	0.275024	0.155029	0.51001	0.340088	0.344971
27	treatment control	normal reafference control	0.245	0.279999	0.300003	0.355003	0.419998	0.464996	0.470001	0.410004	0.490005	0.605011	0.434998	0.48999	0.845001	0.904999	0.164978	0.5	0.434998	0.47998	0.420044	0.394958	0.329956	0.420044	0.625	0.540039	0.559998	0.76001	0.535034	0.86499	0.544983	0.534973	0.419983	0.504944	0.544983	0.52002	0.660034	0.534912	0.460083	0.424927	0.280029	0.415039	0.349976	0.415039	0.359985	0.35498	0.474976	0.52002	0.5
28	treatment control	normal reafference control	0.365	0.794998	0.785004	0.505005	0.399994	NaN	0.850006	0.585007	0.615005	0.274994	0.390015	0.300018	0.264984	0.330017	0.420013	0.824982	0.170013	0.88501	0.589966	0.744995	0.900024	0.809998	0.595032	0.109985	0.949951	0.13501	0.914978	0.710022	0.700012	0.109985	0.625	0.860046	0.109985	0.549988	0.435059	0.589966	0.605103	0.409912	0.525024	0.525024	0.449951	0.400024	0.140015	0.314941	0.420044	0.150024	0.530029
29	treatment control	normal reafference control	0.285	0.27	0.25	0.309998	0.365005	0.330002	0.419998	0.330002	0.309998	0.404999	0.454987	0.399994	0.304993	0.449982	0.410004	0.390015	0.355011	0.36499	0.334961	0.340027	0.359985	0.369995	0.484985	0.434998	0.380005	0.390015	0.335022	0.375	0.375	0.324951	0.284973	0.384949	0.255005	0.47998	0.304932	0.329956	0.295044	0.339966	0.445068	0.350098	0.279907	0.444946	0.35498	0.369995	0.420044	0.309937	0.319946
30	treatment control	normal reafference control	0.23	0.299999	0.334999	0.310005	0.334991	0.369995	0.315002	0.425003	0.419998	0.399994	0.350006	0.440002	0.380005	0.365021	0.35498	0.434998	0.409973	0.320007	0.370056	0.320007	0.315002	0.329956	0.315002	0.36499	0.359985	0.39502	0.445007	0.470032	0.359985	0.359985	0.350037	0.409973	0.344971	0.369995	0.329956	0.464966	0.330078	0.380005	0.410034	0.460083	0.430054	0.369995	0.324951	0.320068	0.349976	0.329956	0.334961
31	treatment control	normal reafference control	0.305	0.290001	0.324997	0.309998	0.294998	0.299988	0.289993	0.275009	0.330002	0.355011	0.305023	0.274994	0.300018	0.325012	0.360016	0.38501	0.375	0.330017	0.330017	0.359985	0.335022	0.309998	0.340027	0.304993	0.325012	0.325012	0.350037	0.299988	0.349976	0.299988	0.289978	0.315002	0.325012	0.27002	0.345093	0.359985	0.255005	0.324951	0.340088	0.310059	0.305054	0.320068	0.315063	0.299927	0.310059	0.319946	0.319946
32	treatment control	normal reafference control	0.21	0.5	0.389999	0.375	0.485001	0.585007	0.839996	0.184998	0.415009	0.299988	0.509979	0.225006	0.494995	0.579987	0.529999	0.445007	0.464996	0.549988	0.469971	0.460022	0.440002	0.730042	0.730042	0.490051	0.490051	0.105042	0.784973	0.670044	0.47998	0.5	0.394958	0.709961	0.455017	0.27002	0.494995	0.150024	0.61499	0.930054	0.454956	0.450073	0.454956	0.60498	0.559937	0.710083	0.125	0.579956	0.549927
33	treatment control	normal reafference control	0.43	0.43	0.729996	0.454994	0.339996	0.540009	0.400009	0.399994	0.375	0.459991	0.459991	0.384979	0.335022	0.359985	0.404999	0.300018	0.294983	0.434998	0.304993	0.344971	0.294983	0.335022	0.289978	0.349976	0.339966	0.345032	0.349976	0.265015	0.200012	0.309998	0.345032	0.505005	0.369995	0.309998	0.324951	0.319946	0.35498	0.5	0.574951	0.344971	0.429932	0.310059	0.299927	0.434937	0.404907	0.35498	0.309937
34	treatment control	normal reafference control	0.185	0.305	0.355003	0.165001	0.304993	0.299988	0.339996	0.37999	0.334991	0.324982	0.325012	0.290009	0.339996	0.309998	0.305023	0.10498	0.274994	0.314941	0.359985	0.244995	0.275024	0.22998	0.299988	0.299988	0.285034	0.289978	0.299988	0.205017	0.294983	0.320007	0.230042	0.275024	0.309998	0.185059	0.295044	0.320068	0.299927	0.23999	0.289917	0.27002	0.330078	0.290039	0.35498	0.240112	0.234985	0.224976	0.26001
35	treatment control	normal reafference control	0.39	0.455002	0.409996	0.345001	0.264999	0.404999	0.329987	0.315002	0.324997	0.339996	0.345001	0.319977	0.425018	0.119995	0.36499	0.380005	0.424988	0.309998	0.390015	0.340027	0.394958	0.464966	0.414978	0.39502	0.409973	0.359985	0.405029	0.319946	0.464966	0.440002	0.360046	0.465027	0.265015	0.549988	0.405029	0.51001	0.415039	0.305054	0.305054	0.329956	0.38501	0.375	0.36499	0.125	0.210083	NaN	0.319946
36	treatment control	normal reafference control	0.56	0.424999	0.314995	0.289993	0.410004	0.319992	0.294998	0.494995	0.485001	0.26001	0.345001	0.274994	0.370026	0.215027	0.294983	0.409973	0.36499	0.265015	0.355042	0.36499	0.365051	0.359985	0.320007	0.589966	0.14502	NaN	NaN	0.419983	0.345032	0.26001	0.274963	0.36499	0.119995	0.369995	0.400024	0.390015	0.369995	0.275024	0.299927	0.340088	0.189941	0.22998	0.155029	0.430054	0.215088	0.165039	0.274902
37	treatment control	normal reafference control	0.515	0.329998	0.209999	0.395004	0.365005	0.375	0.320007	0.365005	0.384995	0.415009	0.320007	0.350006	0.340027	0.399994	0.345001	0.35498	0.39502	0.304993	0.375	0.309998	0.320007	0.410034	0.360046	0.419983	0.405029	0.340027	0.304993	0.35498	0.339966	0.434998	0.365051	0.400024	0.450012	0.440002	0.389893	0.419922	0.414917	0.294922	0.36499	0.324951	0.375	0.379883	0.375	0.424927	0.355103	0.35498	0.420044
38	treatment control	normal reafference control	0.48	0.739998	0.759995	0.590004	0.375	0.544998	0.634995	0.444992	0.505005	0.470001	0.529999	0.779999	1.21503	0.595001	0.515015	0.540009	0.5	0.320007	1.35498	0.76001	1.04999	0.804993	0.650024	1.21497	1.02502	1.02997	0.504944	1.02002	0.690002	0.794983	0.85498	0.60498	0.76001	0.570007	0.609985	0.52002	0.545044	0.72998	0.680054	0.689941	0.955078	0.590088	0.809937	0.544922	1.05005	0.659912	0.625
39	treatment control	normal reafference control	0.39	0.644997	0.460007	0.425003	0.294998	0.360001	0.315002	0.365005	0.275009	0.349976	0.309998	0.23999	0.240021	0.285004	0.315002	0.315002	0.329987	0.365051	0.355042	0.325012	0.320007	0.375	0.315002	0.340027	0.304993	0.25	0.335022	0.280029	0.345032	0.279968	0.325012	0.429993	0.419983	0.415039	0.329956	0.294922	0.454956	0.47998	0.38501	0.310059	0.464966	0.405029	0.494995	0.410034	0.435059	0.454956	0.829956
40	treatment control	normal reafference control	0.29	0.274998	0.325005	0.275002	0.300003	0.300003	0.345001	0.36499	0.339996	0.334991	0.394989	0.300018	0.375	0.429993	0.390015	0.380005	0.339996	0.330017	0.375	0.399963	0.39502	0.414978	0.51001	0.335022	0.35498	0.304993	0.429993	0.394958	0.435059	0.390015	0.440002	0.38501	0.384949	0.309998	0.410034	0.470093	0.425049	0.459961	0.415039	0.430054	0.380005	0.345093	0.505005	0.325073	0.494995	0.505005	0.339966
41	treatment control	normal reafference control	0.184999	0.52	0.415001	0.315002	0.300003	0.404999	0.444992	0.449997	0.425003	0.330017	0.5	0.410004	0.369995	0.36499	0.459991	0.349976	0.394989	0.380005	0.349976	0.320007	0.419983	0.470032	0.400024	0.35498	0.400024	0.440002	0.394958	0.414978	0.420044	0.465027	0.309998	0.375	0.480042	0.465027	0.440063	0.38501	0.455078	0.375	0.559937	0.315063	0.565063	0.505005	0.209961	0.380005	0.300049	0.439941	0.444946
42	treatment control	normal reafference control	0.245	0.334999	0.405006	0.404999	0.37001	0.425003	0.339996	0.589996	0.359985	0.365021	0.38501	0.420013	0.454987	0.450012	0.380005	0.38501	0.454987	0.444946	0.38501	0.494995	0.494995	0.419983	0.530029	0.419983	0.684998	0.404968	0.534973	0.51001	0.535034	0.480042	0.565002	0.460022	0.459961	0.515015	0.570068	0.425049	0.51001	0.405029	0.464966	0.589966	0.559937	0.535034	0.554932	0.454956	0.679932	0.460083	0.619995
43	treatment control	normal reafference control	0.19	0.48	0.399994	0.400002	0.419998	NaN	NaN	0.380005	0.315002	0.415009	0.415009	0.38501	0.485016	0.334991	0.390015	0.450012	0.429993	0.429993	0.35498	0.100037	0.309998	0.38501	0.340027	0.325012	0.350037	0.225037	0.429993	0.38501	0.360046	0.329956	0.455017	0.384949	0.325012	0.409973	0.389893	0.36499	0.390015	0.334961	0.36499	0.255005	0.329956	0.419922	0.339966	0.320068	0.324951	0.344971	0.465088
44	treatment control	normal reafference control	0.165	0.100002	0.154999	0.224998	0.145004	0.189987	0.259995	0.184998	0.26001	0.23999	0.255005	0.390015	0.355011	0.274994	0.259979	0.279999	0.285004	0.22998	0.274963	0.294983	0.290039	0.269958	0.345032	0.390015	0.315002	0.320007	0.280029	0.325012	0.309998	0.359985	0.304993	0.304993	0.425049	0.340027	0.345093	0.344971	0.324951	0.314941	0.294922	0.289917	0.269897	0.27002	0.339966	0.290039	0.359985	0.225098	0.25
45	treatment control	normal reafference control	0.309999	0.509998	0.324997	0.420006	0.490005	0.48999	0.289993	0.335007	0.339996	0.335022	0.355011	0.424988	0.305023	0.339996	0.365021	0.244995	0.309998	0.184998	0.474976	0.440002	0.344971	0.380005	0.414978	0.405029	0.334961	0.369995	0.429993	0.369995	0.369995	0.39502	0.35498	0.414978	0.344971	0.370056	0.455078	0.359985	0.390015	0.380005	0.279907	0.390015	0.474976	0.330078	0.394897	0.365112	0.355103	0.394897	0.410034
46	treatment control	normal reafference control	0.485	0.625	0.550003	0.235001	0.195007	0.235001	0.130005	NaN	NaN	0.25	0.175018	0.100006	0.175018	0.140015	0.160004	0.11499	0.214996	0.334961	0.244995	0.300049	0.164978	0.169983	NaN	0.209961	NaN	0.245056	0.234985	0.429993	0.35498	0.195007	NaN	0.265015	0.144958	0.340027	0.285034	0.359985	0.235107	0.244995	0.300049	NaN	NaN	NaN	0.319946	NaN	0.224976	0.359985	0.194946
47	treatment control	normal reafference control	0.18	0.234997	0.305	0.294998	0.294998	0.259995	0.339996	0.264999	0.330002	0.505005	0.429993	0.369995	0.304993	0.325012	0.399994	0.210022	0.415009	0.464966	0.35498	0.320007	0.434998	0.36499	0.47998	0.5	0.38501	0.540039	0.545044	0.389954	0.36499	0.534973	0.38501	0.48999	0.530029	0.424988	0.38501	0.340088	0.505005	0.390015	0.490112	0.405029	0.400024	0.330078	0.380005	0.359985	0.60498	0.484985	0.544922
48	treatment control	normal reafference control	0.41	0.439999	0.264999	0.415001	0.334991	NaN	0.26001	NaN	0.86499	1.06	0.555023	1.13998	0.559998	0.809998	1.20502	0.595001	0.380005	0.625	0.130005	0.175049	0.390015	0.455017	1.33997	1.185	0.440002	0.410034	0.929993	0.98999	0.384949	0.429993	0.375	0.440002	0.460022	1.20502	0.505005	1.20496	0.630005	0.650024	0.444946	0.650024	0.459961	0.224976	0.26001	0.339966	0.419922	0.265015	0.38501
49	treatment control	normal reafference control	0.205	0.25	0.309998	0.315002	0.259995	0.289993	0.290009	0.265015	0.264999	0.329987	0.290009	0.235016	0.26001	0.36499	0.299988	0.290009	0.279999	0.309998	0.349976	0.27002	0.315002	0.275024	0.309998	0.280029	0.255005	0.390015	0.349976	0.274963	0.294983	0.25	0.309998	0.285034	0.235046	0.284973	0.255005	0.269897	0.285034	0.289917	0.255005	0.319946	0.274902	0.280029	0.25	0.234985	0.280029	0.26001	0.265015
50	treatment control	normal reafference control	0.240001	0.310001	0.244995	0.340004	0.259995	0.220001	0.285004	0.324997	0.290009	0.334991	0.269989	0.345001	0.345001	0.350006	0.290009	0.334991	0.365021	0.334961	0.345032	0.309998	0.399963	0.334961	0.355042	0.325012	0.48999	0.359985	0.304993	0.570007	0.294983	0.454956	0.544983	0.48999	0.220032	0.399963	0.474976	0.294922	0.36499	0.365112	0.38501	0.529907	0.474976	0.475098	0.415039	0.38501	0.38501	0.300049	0.464966
51	treatment control	normal reafference control	0.335	0.275002	0.205002	0.209999	0.600006	0.410004	0.279999	0.310013	0.270004	0.320007	0.325012	0.329987	0.359985	0.375	0.274994	0.455017	0.300018	0.344971	0.375	0.345032	0.38501	0.410034	0.355042	0.359985	0.345032	0.390015	0.345032	0.405029	0.47998	0.36499	0.350037	0.36499	0.39502	0.320007	0.424927	0.359985	0.390015	0.464966	0.464966	0.400024	0.330078	0.36499	0.47998	0.460083	0.36499	0.39502	0.524902
52	treatment control	normal reafference control	0.54	0.474998	0.764999	0.370003	0.414993	0.460007	0.449997	0.439987	0.785004	0.640015	0.220001	0.38501	0.429993	0.665009	0.350006	0.425018	0.450012	NaN	NaN	NaN	0.10498	NaN	0.36499	0.420044	NaN	NaN	0.320007	0.119995	NaN	NaN	0.224976	0.275024	0.154968	0.255005	NaN	0.334961	0.390015	0.214966	NaN	NaN	0.545044	NaN	NaN	0.695068	0.140015	0.430054	0.369995
53	treatment control	normal reafference control	0.25	0.360001	0.290001	0.380005	0.300003	0.309998	0.305008	0.305008	0.324997	0.410004	0.330017	0.390015	0.319977	0.369995	0.334991	0.309998	0.309998	0.320007	0.27002	0.325012	0.334961	0.375	0.390015	0.414978	0.375	0.340027	0.355042	0.415039	0.35498	0.440002	0.195007	0.340027	0.35498	0.384949	0.344971	0.275024	0.325073	0.410034	0.27002	0.230103	0.27002	0.265015	0.23999	0.234985	0.325073	0.23999	0.164917
54	treatment control	normal reafference control	NaN	0.100002	0.165001	0.244995	0.320007	0.345001	0.304993	NaN	0.204987	NaN	NaN	0.429993	0.240021	0.105011	0.149994	NaN	NaN	0.26001	0.505005	0.179993	0.334961	0.459961	0.445007	0.375	0.534973	0.400024	0.339966	0.25	1.435	0.13501	0.184998	0.255005	0.144958	NaN	0.214966	0.660034	0.22998	0.119995	0.505005	NaN	0.329956	0.369995	0.344971	NaN	0.170044	0.330078	0.390015
55	treatment control	normal reafference control	0.365001	0.384998	0.584999	0.184998	0.540009	0.51001	0.394989	0.455002	0.545013	0.449982	0.519989	0.475006	0.48999	0.549988	0.535004	0.524994	0.554993	0.539978	0.514954	0.565002	0.710022	0.130005	0.61499	0.534973	0.524963	0.585022	0.469971	0.669983	0.650024	0.530029	0.549988	0.51001	0.595032	0.549988	0.494995	0.465088	0.575073	0.52002	0.51001	0.509888	0.5	0.72998	0.51001	0.574951	0.554932	NaN	0.52002
56	treatment control	normal reafference control	0.3	0.355	0.404999	0.364998	0.375	0.324997	0.380005	0.429993	0.350006	0.410004	0.440002	0.399994	0.359985	0.325012	0.36499	0.424988	0.399994	0.349976	0.359985	0.535034	0.35498	0.289978	0.35498	0.339966	0.319946	0.355042	0.350037	0.349976	0.405029	0.284973	0.315002	0.390015	0.360046	0.390015	0.39502	0.289917	0.265015	0.484985	0.390015	0.27002	0.319946	0.349976	0.425049	0.415039	0.420044	0.460083	0.315063
57	treatment control	normal reafference control	0.525	0.385002	0.345001	0.325005	0.339996	0.289993	0.544998	0.425003	0.389999	0.35498	0.339996	0.324982	0.334991	0.285004	0.359985	0.330017	0.339996	0.399963	0.345032	0.445007	0.294983	0.359985	0.369995	0.375	0.355042	0.369995	0.349976	0.400024	0.38501	0.360046	0.380005	0.355042	0.530029	0.36499	0.275024	0.400024	0.564941	0.349976	0.290039	0.345093	0.530029	0.350098	0.429932	0.390015	0.320068	0.420044	0.319946
58	treatment control	normal reafference control	0.29	0.305	0.389999	0.489998	0.404999	0.399994	0.315002	0.264999	0.345001	0.365021	0.264984	0.294983	0.324982	0.35498	0.315002	0.35498	0.360016	0.440002	0.369995	0.409973	NaN	NaN	NaN	NaN	NaN	NaN	NaN	NaN	NaN	NaN	NaN	0.400024	0.339966	0.100037	0.155029	0.544922	0.405029	0.214966	0.185059	0.380005	0.130005	0.125	0.285034	0.244995	0.195068	0.295044	0.530029
59	treatment control	normal reafference control	0.17	0.105003	NaN	0.110001	0.149994	0.199997	0.100006	0.23999	0.264999	0.244995	0.130005	0.264984	0.264984	0.214996	0.244995	NaN	0.255005	0.330017	0.190002	0.11499	0.10498	0.25	0.25	0.219971	0.255005	0.195007	0.265015	0.26001	0.345032	0.325012	0.345032	0.255005	0.244995	0.214966	0.280029	0.180054	0.160034	0.234985	0.26001	0.23999	0.27002	0.26001	0.22998	0.255005	0.290039	0.304932	0.23999
60	treatment control	normal reafference control	0.245	0.285	0.345001	0.269997	0.315002	0.320007	0.455002	0.285004	0.360001	0.339996	0.305023	0.285004	0.339996	0.290009	0.345001	0.275024	0.470001	0.274963	0.275024	0.279968	0.255005	0.289978	0.369995	0.265015	0.219971	0.289978	0.289978	0.345032	0.265015	0.38501	0.304993	0.390015	0.330017	0.39502	0.319946	0.38501	0.345093	0.259888	0.320068	0.444946	0.304932	0.324951	0.334961	0.36499	0.320068	0.290039	0.325073
61	treatment control	normal reafference control	0.25	0.470001	0.424995	0.389999	0.770004	0.694992	0.375	0.460007	0.464996	0.5	0.480011	0.575012	0.299988	0.51001	0.485016	0.540009	0.449982	0.460022	0.545044	0.794983	0.744995	0.845032	0.734985	0.539978	0.494995	0.470032	0.48999	0.480042	0.460022	0.625	0.469971	0.590027	0.585022	0.484985	0.440063	0.399902	0.415039	0.52002	0.560059	0.415039	0.575073	0.420044	0.52002	0.375	0.435059	0.455078	0.474976
62	treatment control	normal reafference control	0.275	0.290001	0.240005	0.350006	0.240005	0.184998	0.194992	0.264999	0.264999	0.425018	0.320007	0.38501	0.330017	0.305023	0.23999	0.309998	0.389984	0.350037	0.23999	0.280029	0.315002	0.335022	0.274963	0.275024	0.405029	0.405029	0.390015	0.309998	0.305054	0.23999	0.450012	0.184998	0.380005	0.330017	0.149902	0.165039	0.410034	0.375	0.359985	0.344971	0.309937	0.329956	0.204956	0.309937	0.110107	0.244995	0.264893
63	treatment control	normal reafference control	0.41	0.329998	0.584999	NaN	0.519989	NaN	0.580002	0.400009	0.360001	0.154999	0.554993	0.369995	NaN	0.355011	0.410004	0.36499	NaN	0.294983	0.320007	0.404968	0.345032	0.329956	0.344971	0.470032	0.304993	0.460022	0.39502	0.38501	0.390015	0.289978	0.434998	0.339966	0.330017	0.419983	0.320068	0.420044	0.340088	0.335083	0.174927	NaN	0.305054	NaN	0.130005	0.404907	0.424927	0.125	0.465088
64	treatment control	normal reafference control	NaN	0.16	0.155006	0.18	0.430008	0.205002	0.465012	0.354996	0.125	0.330017	0.424988	0.690002	0.309998	0.450012	0.334991	0.429993	0.464996	0.654968	0.515015	0.279968	0.424988	0.235046	0.794983	1	0.960022	0.570007	0.340027	0.575012	0.955017	0.320007	0.419983	0.484985	0.244995	0.190002	0.39502	0.390015	0.695068	0.219971	1.21497	0.349976	0.369995	0.244995	0.97998	0.449951	0.189941	0.625	0.399902
65	treatment control	normal reafference control	0.2	0.16	0.245003	0.235001	0.324997	0.150009	0.290009	0.345001	0.23999	0.320007	0.26001	0.190002	0.415009	0.380005	0.265015	0.275024	0.22998	0.309998	0.240051	0.359985	0.329956	0.304993	0.274963	0.359985	0.279968	0.375	0.419983	0.315002	0.334961	0.255005	0.284973	0.195007	0.325012	0.150024	0.290039	0.264893	0.295044	0.36499	0.304932	0.320068	0.324951	0.295044	0.330078	0.330078	0.324951	0.289917	0.184937
66	treatment control	normal reafference control	0.205	0.299999	0.289993	0.235001	0.314987	0.360001	0.284988	0.259995	0.354996	0.414978	0.295013	0.350006	0.365021	0.350006	0.394989	0.350006	0.389984	0.369995	0.325012	0.304993	0.434998	0.425049	0.35498	0.399963	0.38501	0.329956	0.390015	0.465027	0.48999	0.285034	0.5	0.380005	0.255005	0.295044	0.259888	0.330078	0.314941	0.394897	0.285034	0.334961	0.275024	0.359985	0.319946	0.460083	0.255005	0.285034	0.434937
67	treatment control	normal reafference control	0.355	0.165001	0.209999	0.184998	0.259995	0.150009	0.169998	0.119995	0.235001	0.154999	0.274994	0.174988	0.26001	0.360016	0.269989	0.300018	0.290009	0.280029	0.25	0.474976	0.304993	0.325012	0.315002	0.255005	0.26001	0.304993	0.259949	0.230042	0.350037	0.255005	0.309998	0.230042	0.285034	0.304993	0.319946	0.299927	0.23999	0.265015	0.285034	0.329956	0.220093	0.27002	0.285034	0.265015	0.234985	0.275024	0.214966
68	treatment control	normal reafference control	0.28	0.289997	0.375	0.125	0.434998	0.479996	0.339996	0.205002	NaN	0.589996	0.345001	0.639984	0.434998	0.275024	NaN	0.300018	0.25	0.279968	0.484985	NaN	0.234985	0.165039	0.255005	0.200012	0.27002	0.255005	0.470032	NaN	0.484985	0.294983	0.255005	0.255005	NaN	NaN	NaN	NaN	0.310059	NaN	0.255005	0.349976	NaN	NaN	0.224976	0.435059	0.444946	0.404907	0.609985
69	treatment control	normal reafference control	0.565	NaN	0.290001	0.290001	NaN	0.220001	0.145004	NaN	0.289993	0.220001	NaN	0.244995	0.200012	0.295013	NaN	0.125	0.179993	0.26001	NaN	NaN	0.280029	0.284973	0.195007	0.264954	0.26001	0.22998	0.230042	0.174988	0.190002	0.230042	0.255005	0.200012	0.164978	0.184998	0.214966	NaN	0.220093	0.289917	0.22998	0.200073	NaN	0.165039	0.26001	0.22998	0.205078	0.204956	0.220093
70	treatment control	normal reafference control	0.625	0.369999	0.440002	0.410004	0.400009	0.559998	0.449997	0.514999	0.449997	0.464996	0.365021	0.399994	0.459991	0.419983	0.434998	0.470001	0.334991	0.404968	0.460022	0.290039	0.400024	0.375	0.369995	0.369995	0.175049	0.459961	0.304993	0.349976	0.429993	0.424988	0.265015	0.284973	0.425049	0.400024	0.299927	0.589966	0.484985	0.39502	0.300049	0.349976	0.390015	0.430054	0.369995	0.359985	0.25	0.324951	0.420044
71	treatment control	normal reafference control	0.41	0.324997	0.470001	0.324997	0.345001	0.329987	0.220001	0.279999	0.294998	0.290009	0.254974	0.389984	0.265015	0.294983	0.255005	0.244995	0.320007	0.280029	0.280029	0.264954	0.265015	0.309998	0.244995	0.244995	0.289978	0.265015	0.315002	0.220032	0.265015	0.289978	0.234985	0.290039	0.25	0.22998	0.25	0.27002	0.25	0.280029	0.25	0.224976	0.189941	0.254883	0.224976	0.310059	0.290039	0.209961	0.265015
72	treatment control	normal reafference control	0.115	0.164997	0.345001	0.235001	0.25499	0.204987	0.300003	0.324997	0.359985	0.375	0.36499	0.369995	0.304993	0.139984	0.515015	NaN	0.295013	0.164978	0.289978	0.280029	0.205017	0.175049	0.344971	0.214966	0.359985	0.160034	0.320007	0.420044	0.164978	0.119995	0.480042	0.255005	0.459961	0.174988	0.189941	0.215088	0.189941	0.579956	0.23999	0.169922	0.464966	0.359985	0.349976	0.359985	0.304932	0.400024	0.279907
73	treatment control	normal reafference control	0.275	0.279999	0.294998	0.345001	0.325012	0.305008	0.460007	0.430008	0.335007	0.274994	0.330017	0.315002	0.230011	0.410004	0.274994	0.380005	0.390015	0.390015	0.404968	0.390015	0.204956	0.340027	0.369995	0.309998	0.369995	0.329956	0.330017	0.349976	0.375	0.380005	0.434998	0.445007	0.394958	0.415039	0.435059	0.324951	0.410034	0.315063	0.39502	0.400024	0.48999	0.400024	0.47998	0.295044	0.38501	0.405029	0.47998
74	treatment control	normal reafference control	0.915	0.529999	0.82	1.06001	0.725006	0.775009	1.03	1.14	0.639999	1.285	1.45999	0.920013	1.36502	0.720001	0.970001	0.159973	0.88501	0.850037	0.11499	0.664978	0.820007	0.85498	0.669983	1.125	0.790039	1.03003	0.799988	1.02997	0.730042	0.654968	0.625	0.835022	1.17999	0.64502	0.984985	0.375	0.72998	0.849976	0.75	0.549927	1.07495	0.765015	0.630005	0.86499	0.714966	0.535034	1.45508
75	treatment control	normal reafference control	0.375	0.25	0.420006	0.404999	0.425003	0.339996	0.354996	0.335007	0.375	0.539978	0.295013	0.375	0.304993	0.640015	0.350006	0.345001	0.48999	0.315002	0.11499	0.315002	0.275024	0.35498	0.285034	0.340027	0.35498	0.359985	0.38501	0.340027	0.430054	0.284973	0.355042	0.589966	0.424988	0.524963	0.339966	0.609985	0.369995	0.27002	0.470093	0.454956	0.64502	0.185059	0.420044	0.369995	0.224976	0.435059	0.455078
76	treatment control	normal reafference control	0.23	0.275002	0.310005	0.270004	0.289993	0.319992	0.345001	0.169998	0.274994	0.330017	0.329987	0.339996	0.380005	0.309998	0.399994	0.309998	0.375	0.390015	0.38501	0.279968	0.345032	0.344971	0.369995	0.349976	0.409973	0.284973	0.309998	0.420044	0.315002	0.470032	0.410034	0.329956	0.324951	0.334961	0.335083	0.484985	0.36499	0.410034	0.38501	0.485107	0.334961	0.315063	0.179932	0.319946	0.234985	0.325073	0.290039
77	treatment control	normal reafference control	0.225	0.75	0.439995	0.559998	0.709991	0.345001	0.474991	0.5	0.685013	0.509979	0.389984	0.375	0.540009	0.160004	0.449982	0.63501	0.355011	0.570007	0.570007	0.734985	0.574951	0.535034	0.369995	0.335022	0.349976	0.425049	0.370056	0.359985	0.330017	0.375	0.414978	0.309998	0.335022	0.330017	0.655029	0.310059	0.305054	0.405029	0.390015	0.290039	0.375	0.405029	0.335083	0.420044	0.35498	0.36499	0.51001
78	treatment control	normal reafference control	0.179999	0.195	0.234993	0.254997	0.234993	0.300003	0.334991	0.269989	0.345001	0.255005	0.36499	0.310028	0.309998	0.300018	0.255005	0.244995	0.264984	0.265015	0.26001	0.350037	0.295044	0.279968	0.224976	0.25	0.25	0.285034	0.315002	0.25	0.22998	0.309998	0.320007	0.299988	0.279968	0.295044	0.315063	0.280029	0.409912	0.315063	0.204956	0.290039	0.300049	0.244995	0.220093	0.289917	0.179932	0.234985	0.234985
79	treatment control	normal reafference control	0.16	0.285	0.309998	0.229996	0.395004	0.330002	0.389999	0.365005	0.345001	0.464996	0.484985	0.345001	0.375	0.445007	0.469971	0.339996	0.329987	0.60498	0.349976	0.405029	0.375	0.275024	0.51001	0.52002	0.36499	0.335022	0.415039	0.415039	0.219971	0.504944	0.304993	0.25	0.419983	0.415039	0.505005	0.265015	0.200073	0.339966	0.419922	0.25	0.299927	0.265015	0.219971	0.26001	0.289917	0.275024	0.23999
80	treatment control	normal reafference control	0.33	0.264999	0.355003	0.450005	0.334991	0.449997	0.460007	0.295013	0.394989	0.295013	0.309998	0.310028	0.36499	0.315002	0.350006	0.285004	0.325012	0.27002	0.230042	0.27002	0.22998	0.27002	0.275024	0.269958	0.244995	0.400024	0.23999	0.284973	0.265015	0.325012	0.280029	0.23999	0.27002	0.284973	0.289917	0.244995	0.27002	0.295044	0.275024	0.25	0.255005	0.285034	0.330078	0.275024	0.23999	0.25	0.290039
81	treatment control	normal reafference control	0.255	0.395	0.114998	0.32	NaN	0.299988	0.425003	0.275009	0.305008	0.105011	0.505005	0.289978	0.190002	0.220001	0.205017	0.119995	0.214996	0.27002	0.36499	0.23999	0.170044	0.130005	0.140015	0.225037	0.375	0.464966	0.340027	0.414978	NaN	0.315002	0.429993	NaN	0.149963	0.515015	0.319946	0.670044	0.675049	0.155029	0.430054	0.305054	0.810059	0.39502	0.525024	NaN	0.464966	0.599976	0.405029
82	treatment control	normal reafference control	0.255	0.355	0.210007	0.345001	NaN	0.244995	0.24501	0.354996	0.119995	0.290009	0.225006	NaN	0.264984	0.115021	0.23999	NaN	NaN	NaN	0.26001	0.125	0.285034	0.279968	0.209961	NaN	0.100037	NaN	0.139954	0.150024	0.134949	0.219971	NaN	0.119995	0.159973	NaN	0.255005	NaN	0.224976	NaN	0.225098	NaN	0.22998	NaN	0.27002	0.154907	NaN	0.240112	NaN
83	treatment control	normal reafference control	0.23	0.240002	0.145004	0.235001	0.415009	0.235001	0.330002	0.440002	0.290009	0.324982	0.36499	0.345001	0.25	0.244995	0.570007	0.274994	0.444977	0.274963	0.265015	0.309998	0.299988	0.219971	0.220032	0.25	0.315002	0.274963	0.275024	0.299988	0.295044	0.279968	0.265015	0.195007	0.235046	0.265015	0.314941	0.505005	0.23999	0.23999	0.119995	0.274902	0.380005	0.35498	0.359985	0.429932	0.315063	0.295044	0.319946
84	treatment control	normal reafference control	0.76	0.105	0.224998	0.345001	0.159996	0.230011	0.164993	NaN	0.199982	0.274994	0.38501	0.190002	NaN	0.26001	0.13501	NaN	NaN	0.150024	0.205017	0.255005	0.445007	0.155029	0.184998	0.200012	0.169983	0.205017	0.690002	0.264954	0.164978	0.289978	0.414978	0.160034	1.18506	0.130005	0.274902	0.334961	0.380005	0.64502	0.284912	0.330078	0.184937	0.625	0.209961	0.380005	0.369995	0.214966	0.204956
85	treatment control	normal reafference control	0.36	NaN	0.364998	0.220001	0.400009	0.634995	NaN	0.619995	0.38501	NaN	0.315002	NaN	0.390015	0.285004	0.369995	0.399994	0.200012	0.470032	0.665039	0.405029	0.170044	0.525024	NaN	0.304993	0.380005	NaN	0.340027	0.294983	0.410034	0.279968	0.309998	0.125	0.285034	0.409973	0.390015	0.48999	0.51001	0.595093	0.315063	0.349976	0.569946	0.339966	0.580078	0.48999	0.424927	0.540039	0.434937
1	treatment control	lag-trained	0.18	1.16	0.264999	0.760002	0.399994	0.470001	0.37001	0.450012	0.339996	0.335022	0.320007	0.309998	0.419983	0.419983	0.424988	0.355011	0.300018	0.459961	0.414978	0.194946	0.429993	0.690002	0.320007	0.695007	0.464966	0.679993	0.175049	0.684998	1.09503	0.710022	0.450012	0.809998	0.449951	0.684998	0.734985	0.47998	0.655029	0.72998	0.390015	0.349976	0.780029	0.39502	0.685059	0.839966	0.775024	0.680054	0.390015
2	treatment control	lag-trained	0.28	0.205002	0.245003	0.215004	0.160004	0.180008	0.455002	0.185013	0.229996	0.190002	0.25	0.200012	0.345001	0.184998	0.230011	0.255005	0.190002	NaN	0.325012	0.23999	0.284973	0.220032	0.190002	0.204956	0.184998	0.225037	0.225037	0.184998	0.235046	0.190002	0.230042	0.130005	0.289978	0.290039	0.26001	0.224976	0.219971	0.22998	0.204956	0.205078	0.320068	0.339966	0.225098	0.200073	0.214966	0.23999	0.209961
3	treatment control	lag-trained	0.76	NaN	0.114998	0.57	0.805008	NaN	0.380005	0.345001	NaN	0.290009	0.630005	NaN	0.600006	0.36499	NaN	0.399994	0.304993	0.125	0.434998	0.394958	0.130005	0.330017	0.460022	0.365051	0.10498	0.5	0.63501	0.839966	NaN	0.570007	0.105042	0.13501	0.109985	0.195007	0.195068	0.315063	0.290039	0.734985	0.530029	0.22998	0.5	0.184937	0.869995	0.280029	0.199951	0.244995	0.474976
4	treatment control	lag-trained	0.245	0.27	0.32	0.495003	0.48999	0.434998	0.479996	0.544998	0.649994	0.259979	0.669983	0.274994	0.389984	0.785004	0.36499	0.484985	0.244995	0.359985	0.27002	0.640015	0.350037	0.13501	0.369995	0.594971	0.375	0.23999	0.255005	0.625	0.474976	0.22998	0.329956	0.275024	0.320007	0.369995	0.359985	0.644897	0.279907	NaN	0.35498	0.269897	0.255005	0.314941	0.154907	0.275024	0.550049	0.14502	0.255005
5	treatment control	lag-trained	0.215	0.379997	0.445	0.580002	0.479996	0.50499	0.529999	0.425003	0.425003	0.454987	0.51001	0.494995	0.449982	0.529999	0.495026	0.445007	0.424988	0.515015	0.464966	0.51001	0.570007	0.735046	0.815002	0.845032	0.875	0.785034	0.690002	0.755005	0.915039	0.820007	0.809998	0.795044	0.690002	0.525024	0.714966	0.840088	0.765015	0.734985	0.719971	0.75	0.76001	0.825073	0.775024	0.714966	0.679932	0.765015	0.775024
6	treatment control	lag-trained	0.26	0.389999	0.295006	0.294998	0.284988	0.360001	0.369995	0.230011	0.339996	0.290009	0.254974	0.429993	0.295013	0.35498	0.429993	0.36499	0.299988	0.279968	0.290039	0.380005	0.164978	0.300049	0.22998	0.390015	0.284973	0.294983	0.294983	0.355042	0.344971	0.269958	0.25	0.244995	0.27002	0.289978	0.23999	0.320068	0.27002	0.149902	0.255005	0.315063	0.439941	0.284912	0.294922	0.400024	0.299927	0.36499	0.334961
7	treatment control	lag-trained	0.38	0.394997	0.264999	0.245003	0.209991	0.285004	0.324997	0.259995	0.330002	0.220001	0.365021	0.359985	0.394989	0.36499	0.225006	0.325012	0.380005	0.26001	0.22998	0.279968	0.344971	0.589966	0.445007	0.275024	0.565002	0.25	0.279968	0.679993	0.679993	0.275024	0.664978	0.219971	0.529968	0.625	0.324951	0.63501	0.295044	0.649902	0.234985	0.264893	0.275024	0.27002	0.220093	0.265015	0.279907	0.204956	0.589966
8	treatment control	lag-trained	0.235	0.310001	0.294998	0.290001	0.325012	0.300003	0.325012	0.354996	0.270004	0.309998	0.299988	0.294983	0.26001	0.290009	0.355011	0.279999	0.295013	0.265015	0.280029	0.284973	0.325012	0.269958	0.715027	0.375	0.445007	0.269958	0.654968	0.305054	0.369995	0.429993	0.690002	0.320007	0.384949	0.460022	0.644897	0.689941	0.36499	0.405029	0.414917	0.440063	0.359985	0.660034	0.694946	0.709961	0.344971	0.64502	0.704956
9	treatment control	lag-trained	0.125	0.185001	0.165001	0.159996	0.205002	0.205002	0.209991	0.229996	0.210007	0.195007	0.255005	0.204987	0.209991	0.235016	0.294983	0.209991	0.22998	0.23999	0.255005	0.255005	0.219971	0.274963	0.280029	0.259949	0.284973	0.225037	0.264954	0.265015	0.25	0.234985	0.23999	0.279968	0.25	0.234985	0.234985	0.275024	0.315063	0.25	0.289917	0.285034	0.235107	0.295044	0.285034	0.294922	0.27002	0.234985	0.27002
10	treatment control	lag-trained	0.395	0.400002	0.334999	0.284996	0.474991	0.365005	0.419998	0.414993	0.38501	0.450012	0.454987	0.435028	0.464996	0.600006	0.539978	0.464996	0.399994	0.440002	0.410034	0.494995	0.694946	0.684998	0.679993	0.61499	0.659973	0.414978	0.244995	0.539978	0.700012	0.61499	0.664978	0.675049	0.580017	0.720032	0.680054	0.690063	0.765015	0.685059	0.689941	0.559937	0.665039	0.584961	0.714966	0.61499	0.584961	0.555054	NaN
11	treatment control	lag-trained	0.38	0.259998	NaN	0.43	1.28	0.514999	0.539993	0.800003	0.619995	1.07001	0.659973	0.419983	0.834991	0.579987	0.399994	0.550018	0.554993	0.630005	0.515015	0.434998	1.08002	1.435	0.585022	1.10504	0.980042	0.835022	0.299988	1.04498	1.48499	0.744995	1.09003	1.065	0.795044	0.830017	0.755005	1.15002	1.44995	1.1449	1.75	0.994995	0.784912	0.705078	1.28491	0.920044	1.31506	1.28503	0.899902
12	treatment control	lag-trained	0.345	0.450001	0.514999	0.345001	0.340012	0.455002	0.345001	0.369995	0.345001	0.345001	0.345001	0.36499	0.325012	0.360016	0.299988	0.350006	0.380005	0.334961	0.355042	0.350037	0.744995	0.684998	0.379944	0.285034	0.330017	0.294983	0.389954	0.38501	0.419983	0.414978	0.340027	0.299988	0.39502	0.38501	0.305054	0.339966	0.36499	0.359985	0.334961	0.339966	0.384888	0.314941	0.310059	0.780029	0.780029	0.390015	0.685059
13	treatment control	lag-trained	0.275001	0.309998	0.409996	0.300003	0.365005	0.304993	0.409988	0.36499	0.404999	0.494995	0.434998	0.410004	0.439972	0.380005	0.420013	0.380005	0.470001	0.505005	0.125	0.414978	0.734985	0.715027	0.769958	0.784973	0.304993	0.75	0.210022	0.679993	0.780029	0.279968	0.695007	0.315002	0.744995	0.244995	0.710083	0.300049	0.23999	0.280029	0.380005	0.280029	0.304932	0.185059	0.405029	0.265015	0.290039	0.285034	0.199951
14	treatment control	lag-trained	0.185	0.370003	0.639999	0.195	0.235001	0.279999	0.410004	0.165009	0.285004	0.179993	0.27002	NaN	0.619995	0.660004	0.589996	0.400024	0.494995	0.695007	0.720032	0.13501	0.774963	0.714966	0.714966	0.77002	0.625	0.784973	1.02496	0.684998	0.775024	0.72998	0.775024	1.06494	0.794983	0.780029	0.75	0.829956	1.18506	0.769897	0.804932	1.3949	1.33508	0.994995	0.784912	1.09509	1.28503	1.02002	1.28491
15	treatment control	lag-trained	0.245	1.215	0.410004	0.455002	0.675003	0.604996	0.324997	0.445007	0.380005	0.524994	0.455017	0.620026	0.545013	0.429993	0.525024	0.539978	0.540009	0.470032	0.654968	0.585022	0.845032	0.804993	1.13501	0.830017	0.890015	0.945007	0.755005	1	0.835022	0.845032	0.86499	0.945007	0.869995	0.940002	0.805054	0.795044	0.949951	1.03003	0.804932	0.849976	0.875	0.765015	0.88501	0.75	0.929932	0.915039	0.919922
16	treatment control	lag-trained	0.375	0.25	0.400002	0.419998	0.300003	0.330002	0.270004	0.315002	0.37999	0.285004	0.289978	0.355011	0.350006	0.434998	0.380005	0.570007	0.470001	0.380005	0.400024	0.339966	0.51001	0.299988	0.320007	0.344971	0.550049	0.375	0.77002	0.459961	0.335022	0.464966	0.650024	0.684998	0.535034	0.324951	0.589966	0.450073	0.599976	0.674927	0.670044	0.390015	0.315063	0.420044	0.75	0.655029	0.309937	0.684937	0.690063
17	treatment control	lag-trained	0.275	0.255001	0.334999	0.209999	0.244995	0.319992	0.279999	0.304993	0.37001	0.380005	0.380005	0.349976	0.345001	0.320007	0.330017	0.390015	0.424988	0.294983	0.35498	0.290039	0.309998	0.295044	0.330017	0.315002	0.320007	0.279968	0.289978	0.294983	0.340027	0.38501	0.469971	0.359985	0.329956	0.315002	0.334961	0.320068	0.380005	0.440063	0.590088	0.339966	0.480103	0.265015	0.419922	0.285034	0.375	0.290039	0.359985
18	treatment control	lag-trained	0.295	0.275002	0.294998	NaN	0.275009	0.139999	NaN	0.134995	0.140015	0.160004	NaN	NaN	0.199982	0.169983	0.345001	0.265015	0.220001	0.305054	0.224976	NaN	0.335022	0.294983	0.255005	NaN	0.280029	0.369995	0.36499	0.26001	0.275024	0.280029	0.150024	0.369995	0.255005	0.109985	0.430054	0.275024	0.300049	0.234985	0.300049	0.25	0.295044	0.285034	0.339966	0.295044	0.310059	0.27002	0.390015
19	treatment control	lag-trained	0.14	0.23	0.220001	0.209999	0.209991	0.264999	0.244995	NaN	0.130005	NaN	0.179993	NaN	0.150024	0.129974	NaN	0.149994	0.154999	NaN	0.119995	0.160034	NaN	NaN	NaN	0.210022	0.10498	0.14502	0.205017	NaN	0.119995	0.155029	NaN	NaN	NaN	0.275024	0.27002	0.190063	0.219971	0.14502	0.25	NaN	NaN	0.14502	0.175049	0.180054	0.189941	0.140015	0.255005
20	treatment control	lag-trained	0.205001	0.264999	0.32	0.309998	0.355011	0.25	0.235001	0.214996	NaN	0.154999	NaN	0.345001	0.125	0.330017	NaN	0.130005	NaN	NaN	NaN	NaN	0.195007	0.23999	NaN	NaN	0.329956	NaN	0.11499	NaN	NaN	0.23999	NaN	0.179993	0.279968	NaN	0.155029	0.155029	0.220093	0.204956	0.274902	NaN	0.25	NaN	0.285034	NaN	NaN	0.310059	0.130005
21	treatment control	lag-trained	0.21	0.244999	0.260002	0.290001	0.319992	0.405014	0.320007	0.394989	0.459991	0.309998	0.350006	0.375	0.325012	0.299988	0.334991	0.355011	0.355011	0.38501	0.304993	0.445007	0.36499	0.284973	0.265015	0.304993	0.36499	0.474976	0.384949	0.684998	0.669983	0.320007	0.200012	0.325012	0.399963	0.315002	0.324951	0.375	0.305054	0.699951	0.625	0.390015	0.300049	0.230103	0.330078	0.334961	0.255005	0.339966	0.264893
22	treatment control	lag-trained	0.18	0.255001	0.244995	0.364998	0.344994	0.320007	0.37001	0.440002	0.440002	0.430023	0.39502	0.334991	0.23999	0.375	0.36499	0.415009	0.319977	0.315002	0.295044	0.36499	0.690002	0.320007	0.280029	0.35498	0.659973	0.715027	0.359985	0.309998	0.299988	0.705017	0.695007	0.63501	0.570007	0.620056	0.295044	0.699951	0.290039	0.410034	0.625	0.660034	0.164917	0.109985	0.709961	0.255005	NaN	NaN	0.244995
23	treatment control	lag-trained	0.24	NaN	NaN	0.220001	0.199997	0.230011	0.25499	0.25499	0.284988	0.350006	0.255005	0.294983	0.25	0.255005	0.304993	0.23999	0.209991	0.255005	0.23999	0.355042	0.320007	0.265015	0.26001	0.320007	0.284973	0.294983	0.315002	0.26001	0.23999	0.335022	0.330017	0.319946	0.280029	0.269958	0.26001	0.185059	0.25	0.244995	0.125	0.290039	0.309937	0.36499	0.280029	0.320068	0.349976	0.324951	0.319946
24	treatment control	lag-trained	0.505	1.315	0.535004	0.585007	0.524994	0.475006	0.550003	0.51001	0.589996	0.830017	0.665009	0.574982	0.484985	0.480011	0.704987	0.47998	0.494995	0.515015	0.444946	0.565002	0.890015	0.714966	0.619995	0.839966	0.61499	0.719971	0.744995	0.63501	0.244995	0.674988	0.630005	0.184998	0.619995	0.679993	0.10498	0.869995	0.599976	0.11499	0.730103	0.665039	0.60498	0.619995	0.549927	0.574951	0.109985	0.484985	0.150024
25	treatment control	lag-trained	0.415	0.559998	0.18	0.240005	0.509995	0.485001	0.554993	0.330002	0.560013	0.470001	0.454987	0.38501	0.480011	0.404999	0.334991	0.369995	0.574982	0.360046	0.450012	0.11499	0.230042	0.940002	0.269958	0.77002	0.650024	0.164978	0.650024	0.169983	0.640015	0.325012	0.690002	0.390015	0.765015	0.450012	0.309937	0.475098	NaN	0.594971	0.26001	0.234985	0.655029	0.599976	NaN	0.419922	0.625	0.650024	0.235107
26	treatment control	lag-trained	0.205	0.345001	0.305	0.415001	0.320007	0.205002	0.834991	0.434998	0.23999	0.330017	0.225006	0.549988	0.299988	0.315002	0.345001	0.315002	0.440002	0.334961	0.285034	0.234985	0.369995	0.244995	0.299988	0.195007	0.265015	0.274963	0.234985	0.210022	0.215027	0.320007	0.294983	0.234985	0.234985	0.23999	0.234985	0.279907	0.219971	0.224976	0.295044	0.224976	0.189941	0.230103	0.324951	0.174927	0.244995	0.214966	0.214966
27	treatment control	lag-trained	0.27	0.305	0.235001	0.254997	0.294998	0.244995	0.210007	0.184998	0.445007	0.255005	0.375	0.14502	0.359985	0.264984	0.179993	0.27002	0.22998	0.26001	0.329956	0.215027	0.259949	0.330017	0.525024	0.184998	0.38501	0.27002	0.304993	0.359985	0.289978	0.23999	0.195007	0.339966	0.309998	0.690002	0.230103	0.234985	0.300049	0.375	0.550049	0.279907	0.349976	0.275024	0.295044	0.295044	0.23999	0.344971	0.305054
28	treatment control	lag-trained	0.264999	0.369999	0.32	0.360001	0.304993	0.354996	0.395004	0.350006	0.419998	0.424988	0.380005	0.459991	0.295013	0.399994	0.329987	0.285004	0.335022	0.119995	0.280029	0.164978	0.375	0.224976	0.320007	0.615051	0.664978	0.474976	0.525024	0.535034	0.809998	0.514954	0.719971	0.669983	0.525024	0.724976	0.684937	0.625	0.299927	0.130005	0.569946	0.335083	0.319946	0.280029	0.23999	0.319946	0.290039	0.625	0.610107
29	treatment control	lag-trained	0.165	NaN	0.154999	0.269997	0.139999	NaN	0.299988	NaN	NaN	0.204987	NaN	NaN	0.475006	NaN	NaN	NaN	0.204987	0.13501	NaN	NaN	0.234985	NaN	0.224976	0.349976	NaN	0.130005	0.130005	0.119995	NaN	NaN	NaN	NaN	0.280029	NaN	NaN	0.154907	NaN	NaN	NaN	0.140015	NaN	NaN	NaN	0.154907	0.11499	0.244995	0.205078
30	treatment control	lag-trained	0.245001	0.330002	0.474998	0.275002	0.349991	0.350006	0.450012	0.365005	0.490005	0.425018	0.419983	0.434998	0.389984	0.480011	0.524994	0.410004	0.740021	0.765015	0.529968	0.424988	0.684998	0.609985	0.570007	0.424988	0.955017	0.665039	0.519958	0.699951	0.575012	0.52002	0.684998	0.5	0.460022	0.734985	0.39502	0.469971	0.514893	0.420044	0.690063	0.63501	0.475098	0.689941	0.26001	0.565063	0.76001	0.594971	0.485107
31	treatment control	lag-trained	0.275	0.379997	NaN	0.135002	NaN	0.194992	0.235001	0.190002	0.24501	0.200012	0.220001	0.299988	0.25	0.290009	0.320007	0.294983	0.310028	0.35498	0.244995	0.220032	0.299988	0.589966	0.320007	0.275024	0.484985	0.61499	0.570007	0.61499	0.25	0.605042	0.330017	0.665039	0.595032	0.595032	0.244995	0.675049	0.660034	0.265015	0.329956	0.675049	0.339966	0.244995	0.255005	0.290039	0.569946	0.215088	0.335083
32	treatment control	lag-trained	0.139999	0.130001	0.150002	0.199997	0.225006	0.25	0.169998	0.160004	0.25	0.290009	0.230011	0.25	0.244995	0.255005	0.279999	0.279999	0.275024	0.25	0.309998	0.325012	0.23999	0.264954	0.309998	0.280029	0.275024	0.295044	0.390015	0.284973	0.255005	0.325012	0.225037	0.330017	0.27002	0.369995	0.22998	0.285034	0.280029	0.329956	0.255005	0.319946	0.360107	0.360107	0.334961	0.280029	0.300049	0.334961	0.35498
33	treatment control	lag-trained	0.27	NaN	0.119995	0.125	NaN	0.220001	0.115005	0.230011	0.300003	0.175018	0.194977	0.48999	0.464996	0.154999	0.230011	0.589996	0.35498	0.220032	0.329956	0.179993	0.265015	0.409973	0.25	0.14502	0.505005	0.290039	0.47998	0.39502	0.244995	0.149963	0.63501	0.330017	0.27002	0.175049	0.269897	0.214966	0.119995	NaN	0.234985	0.204956	0.39502	0.660034	0.340088	NaN	NaN	NaN	0.175049
34	treatment control	lag-trained	0.22	0.305	0.295006	0.294998	0.25499	0.439987	0.410004	0.464996	0.434998	0.304993	0.290009	0.290009	0.380005	0.370026	0.35498	0.419983	0.38501	0.415039	0.359985	0.434998	0.724976	0.679993	0.619995	0.540039	0.580017	0.22998	0.304993	0.535034	0.290039	0.549988	0.695007	0.259949	0.664978	0.605042	0.690063	0.210083	0.655029	0.285034	0.25	0.295044	0.414917	0.609985	0.529907	0.619995	0.724976	0.625	0.304932
35	treatment control	lag-trained	0.465	0.439999	0.550003	0.384995	0.479996	0.514999	0.509995	0.490005	0.464996	0.394989	0.480011	0.480011	0.475006	0.399994	0.445007	0.399994	0.5	0.51001	0.494995	0.480042	0.669983	0.779968	0.765015	0.719971	0.76001	0.765015	0.824951	0.659973	0.674988	0.779968	0.695007	0.684998	0.705017	0.669983	0.670044	0.654907	0.630005	0.725098	0.675049	0.694946	0.589966	0.674927	0.755005	0.709961	0.720093	0.709961	0.740112
36	treatment control	lag-trained	0.245	0.16	0.309998	0.345001	0.394989	0.384995	0.444992	0.360001	0.384995	0.305023	0.360016	0.295013	0.255005	0.434998	0.389984	0.449982	0.36499	0.309998	0.285034	0.299988	0.209961	0.25	0.304993	0.329956	0.289978	0.369995	0.73999	0.265015	0.60498	0.454956	0.470032	0.480042	0.259949	0.27002	0.38501	0.329956	0.314941	0.63501	0.744995	0.375	0.299927	0.329956	0.294922	0.424927	0.379883	0.375	0.285034
37	treatment control	lag-trained	0.57	0.799999	0.450005	0.525002	0.535004	0.514999	0.820007	0.494995	0.785004	0.519989	0.554993	0.535004	0.734985	0.619995	0.665009	0.529999	0.585022	0.590027	0.515015	0.710022	0.820007	0.705017	0.86499	0.98999	0.859985	0.89502	0.539978	0.109985	0.609985	0.509949	NaN	0.655029	NaN	0.765015	0.559937	0.705078	0.744995	0.744995	0.800049	0.640015	0.75	NaN	0.794922	0.60498	NaN	0.694946	0.155029
38	treatment control	lag-trained	0.129999	0.115002	0.18	0.139999	0.154999	0.235001	0.244995	0.334991	0.165009	0.225006	0.349976	0.209991	0.255005	0.154999	0.230011	0.305023	0.194977	0.255005	0.460022	0.225037	0.284973	0.340027	0.244995	0.224976	0.27002	0.22998	0.254944	0.195007	0.214966	0.140015	0.194946	0.23999	0.205017	0.309998	0.375	0.27002	0.275024	0.234985	0.275024	0.209961	0.255005	0.264893	0.26001	0.214966	0.190063	0.10498	0.255005
39	treatment control	lag-trained	0.19	0.395	0.325005	0.334999	0.330002	0.380005	0.350006	0.37001	0.410004	0.399994	0.35498	0.324982	0.375	0.375	0.390015	0.39502	0.360016	0.359985	0.350037	0.454956	0.580017	0.474976	0.244995	0.454956	0.179993	0.455017	0.325012	0.130005	0.315002	0.39502	0.154968	0.350037	0.35498	NaN	0.525024	0.204956	NaN	NaN	0.314941	0.424927	0.350098	0.344971	0.319946	NaN	0.369995	0.724976	0.415039
40	treatment control	lag-trained	0.12	0.314999	0.380005	0.364998	0.304993	0.375	0.430008	NaN	0.320007	0.424988	0.279999	0.369995	0.315002	0.369995	0.175018	0.204987	NaN	NaN	0.309998	0.295044	0.225037	0.214966	0.174988	0.27002	0.205017	NaN	0.204956	0.264954	0.175049	0.25	0.25	0.25	0.215027	0.220032	0.290039	0.225098	0.165039	0.254883	0.219971	0.23999	0.324951	NaN	0.26001	0.230103	0.109985	0.295044	0.219971
41	treatment control	lag-trained	0.184999	0.235001	0.205002	0.290001	0.279999	0.309998	0.305008	0.240005	0.244995	0.265015	0.255005	0.255005	0.285004	0.279999	0.359985	0.325012	0.280029	0.284973	0.345032	0.295044	0.26001	0.290039	0.549988	0.584961	0.215027	0.27002	0.205017	0.225037	0.22998	0.22998	0.225037	0.234985	0.25	0.274963	0.36499	0.609985	0.310059	0.320068	0.234985	0.244995	0.580078	0.175049	0.280029	0.234985	0.204956	0.174927	0.179932
42	treatment control	lag-trained	0.595	0.385002	0.529999	0.639999	0.555008	0.789993	0.544998	0.615005	0.800003	0.565002	0.679993	0.709991	0.744995	0.315002	0.274994	0.665009	0.690002	0.77002	0.444946	0.330017	0.169983	0.410034	0.665039	0.445007	0.179993	0.630005	NaN	0.26001	0.209961	0.880005	NaN	0.174988	0.404968	0.440002	NaN	0.265015	0.279907	0.724976	0.140015	0.26001	0.185059	0.255005	0.234985	0.23999	0.275024	0.815063	0.224976
43	treatment control	lag-trained	0.29	0.195	0.260002	0.330002	0.274994	0.334991	0.330002	0.365005	0.289993	0.304993	0.335022	0.355011	0.299988	0.350006	0.345001	0.369995	0.345001	0.26001	0.315002	0.285034	0.414978	0.360046	0.619995	0.415039	0.51001	0.459961	0.309998	0.340027	0.284973	0.280029	0.72998	0.244995	0.424988	0.339966	0.299927	0.27002	0.244995	0.27002	0.685059	0.324951	0.599976	0.519897	0.515015	0.390015	0.325073	0.630005	0.310059
44	treatment control	lag-trained	0.34	0.894997	0.800003	0.529999	0.455002	0.799988	0.604996	0.470001	0.299988	0.505005	0.595001	0.555023	0.399994	0.5	0.51001	0.52002	0.529999	0.5	0.349976	0.535034	0.47998	0.424988	0.734985	0.690002	0.63501	0.344971	0.660034	0.424988	0.349976	0.695007	0.61499	0.690002	0.75	0.455017	0.494995	0.789917	0.369995	0.584961	0.23999	0.255005	0.219971	0.394897	0.25	0.22998	0.174927	0.290039	0.10498
45	treatment control	lag-trained	0.315001	0.360001	0.354996	0.340004	0.410004	0.369995	0.404999	0.350006	0.509995	0.369995	0.425018	0.399994	0.514984	0.36499	0.13501	0.380005	0.315002	0.405029	0.36499	0.39502	0.359985	0.590027	0.669983	0.36499	NaN	0.355042	0.375	0.325012	0.375	0.380005	0.244995	0.419983	0.600037	0.344971	0.454956	0.39502	0.334961	0.38501	NaN	0.425049	0.344971	0.594971	0.790039	0.414917	0.349976	0.380005	0.125
46	treatment control	lag-trained	0.355	0.285004	NaN	0.314995	0.274994	0.36499	0.449997	0.345001	0.110001	0.255005	0.529999	0.264984	0.459991	NaN	0.310028	NaN	0.360016	0.265015	NaN	NaN	0.38501	0.194946	NaN	0.130005	0.305054	0.265015	0.529968	NaN	0.290039	0.325012	0.230042	0.325012	0.445007	0.200012	0.255005	0.35498	0.300049	0.219971	NaN	NaN	NaN	0.199951	0.22998	0.734985	0.175049	0.420044	0.415039
47	treatment control	lag-trained	0.389999	0.170002	0.209999	0.235001	0.270004	0.214996	0.130005	0.294998	0.400009	0.450012	0.384979	0.304993	0.424988	0.464996	0.949982	0.514984	0.454987	0.304993	0.535034	0.414978	0.899963	0.195007	1.005	0.289978	0.784973	0.309998	0.944946	0.279968	NaN	1.19501	0.285034	NaN	NaN	0.670044	0.625	0.22998	0.619995	NaN	0.869995	NaN	0.574951	0.694946	NaN	0.684937	0.705078	NaN	0.199951
48	treatment control	lag-trained	0.33	0.400002	0.300003	0.25	0.404999	0.354996	0.155014	0.210007	0.244995	0.414978	0.330017	0.380005	0.315002	0.334991	0.369995	0.329987	0.355011	0.414978	0.220032	0.380005	0.825012	0.295044	0.540039	0.875	0.434998	0.809998	0.320007	0.359985	0.665039	0.48999	0.539978	0.375	0.339966	0.269958	0.590088	0.450073	0.180054	0.27002	1.03992	0.214966	0.405029	0.380005	0.25	0.38501	0.315063	0.26001	NaN
49	treatment control	lag-trained	0.335	NaN	0.640007	0.700005	0.555008	0.549988	0.235001	0.104996	0.235001	0.75	0.244995	0.234985	0.345001	0.39502	0.945007	0.52002	NaN	1.04004	NaN	0.414978	0.844971	1.27997	0.265015	0.755005	0.570007	0.414978	NaN	0.359985	0.309998	0.355042	0.335022	0.710022	0.72998	0.289978	0.375	0.85498	0.515015	0.659912	0.765015	0.315063	0.505005	NaN	0.105103	0.405029	0.14502	0.934937	NaN
50	treatment control	lag-trained	0.14	0.325001	0.230003	0.230003	0.335007	0.300003	0.334991	0.334991	0.264999	0.315002	0.26001	0.269989	0.369995	0.220001	0.230011	0.330017	0.245026	0.225037	0.244995	NaN	0.470032	NaN	0.445007	0.179993	0.419983	0.505005	0.230042	0.190002	0.230042	0.25	0.100037	0.194946	0.149963	0.214966	0.10498	0.234985	0.165039	0.23999	0.26001	0.25	NaN	0.204956	0.375	0.204956	0.195068	0.23999	0.26001
51	treatment control	lag-trained	0.105	0.199997	0.294998	0.245003	0.259995	0.274994	0.304993	0.340012	0.320007	0.339996	0.304993	0.295013	0.38501	0.269989	0.304993	0.290009	0.26001	0.380005	0.320007	0.26001	0.679993	0.724976	0.26001	0.315002	0.234985	0.209961	0.544983	0.220032	0.35498	0.315002	0.125	0.509949	0.459961	0.515015	0.26001	0.405029	0.324951	0.285034	0.295044	0.48999	0.26001	0.334961	0.25	0.469971	0.275024	0.525024	0.300049
52	treatment control	lag-trained	0.200001	0.23	0.284996	0.340004	0.360001	0.380005	0.354996	0.294998	0.325012	0.360016	0.339996	0.389984	0.329987	0.325012	0.334991	0.369995	0.279999	0.434998	0.444946	0.424988	0.699951	0.570007	0.35498	0.60498	0.625	0.655029	0.715027	0.565002	0.690002	0.319946	0.715027	0.369995	0.570007	0.60498	0.64502	0.275024	0.470093	0.380005	0.685059	0.669922	0.359985	0.334961	0.615112	0.305054	0.39502	0.594971	0.609985
53	treatment control	lag-trained	0.219999	0.595001	0.309998	0.725006	0.424988	0.539993	0.520004	0.535004	0.595001	0.519989	0.429993	0.545013	0.515015	0.445007	0.125	0.575012	0.485016	0.565002	0.529968	0.580017	0.599976	0.719971	0.855042	0.355042	0.72998	0.725037	0.72998	0.684998	0.719971	0.820007	0.72998	0.709961	0.725037	0.719971	0.730103	0.699951	0.775024	0.780029	0.819946	0.714966	0.804932	0.76001	0.685059	0.849976	0.690063	0.710083	0.839966
54	treatment control	lag-trained	0.165	0.315002	0.540001	0.379997	0.450012	0.714996	0.554993	0.555008	0.48999	0.600006	0.585022	0.529999	0.47998	0.540009	0.480011	0.48999	0.519989	0.475037	0.400024	0.52002	0.665039	0.705017	0.809998	0.655029	0.914978	0.605042	0.205017	0.86499	0.734985	0.63501	0.755005	0.714966	0.705017	0.299988	0.72998	0.714966	0.76001	0.75	0.695068	0.699951	0.689941	0.695068	0.295044	0.670044	0.38501	0.674927	0.224976
55	treatment control	lag-trained	0.309999	0.299999	0.260002	0.309998	0.324997	0.339996	0.384995	0.315002	0.330002	0.334991	0.314972	0.334991	0.340027	0.404999	0.345001	0.284973	0.369995	0.11499	NaN	0.315002	0.169983	0.274963	0.23999	0.320007	0.369995	0.23999	0.275024	0.27002	0.585022	0.529968	0.390015	0.265015	0.419983	0.164978	0.394897	0.305054	0.279907	0.329956	0.36499	0.26001	0.244995	0.294922	0.265015	0.285034	0.285034	0.255005	0.280029
56	treatment control	lag-trained	0.365	0.559998	0.334999	0.669998	0.455002	0.414993	NaN	0.529999	NaN	NaN	0.529999	NaN	NaN	0.445007	NaN	0.320007	0.630005	NaN	NaN	NaN	NaN	0.809998	NaN	0.109985	0.350037	0.200012	0.184998	0.295044	NaN	0.944946	0.830017	1.23505	0.734985	0.689941	NaN	0.255005	0.85498	0.680054	NaN	NaN	0.72998	0.709961	0.194946	0.724976	0.625	NaN	NaN
57	treatment control	lag-trained	0.18	0.32	0.364998	0.235001	0.289993	0.289993	0.289993	0.380005	0.289993	0.295013	0.380005	0.285004	0.329987	0.320007	0.299988	0.350006	0.349976	0.325012	0.269958	0.36499	0.485046	0.35498	0.51001	NaN	NaN	0.150024	0.434998	0.340027	0.315002	0.320007	0.185059	NaN	0.400024	0.299988	0.420044	0.22998	0.334961	0.27002	0.344971	0.175049	0.26001	0.265015	0.815063	0.315063	NaN	0.304932	0.130005
58	treatment control	lag-trained	0.3	0.220001	0.240005	0.254997	0.305008	0.330002	0.279999	0.294998	0.335007	0.339996	0.394989	0.375	0.36499	0.304993	0.350006	0.309998	0.404999	0.334961	0.330017	0.369995	0.674988	0.670044	0.640015	0.669983	0.425049	0.659973	0.594971	0.524963	0.325012	0.60498	0.375	0.51001	0.549988	0.324951	0.349976	0.320068	0.319946	0.244995	0.255005	0.314941	0.550049	0.349976	0.39502	0.314941	0.294922	0.295044	0.27002
59	treatment control	lag-trained	0.155	0.204998	0.310005	0.465004	0.279999	0.324997	0.345001	0.380005	0.380005	0.384979	0.299988	0.345001	0.335022	0.360016	0.269989	0.295013	0.269989	0.404968	0.390015	0.295044	0.36499	0.244995	0.825012	0.549988	0.315002	0.455017	0.669983	0.224976	0.554993	0.434998	0.280029	0.315002	0.575012	0.484985	0.269897	0.255005	0.315063	0.299927	0.27002	0.369995	0.36499	0.564941	0.265015	0.300049	0.539917	0.390015	0.299927
60	treatment control	lag-trained	0.26	0.290001	0.270004	0.384995	0.404999	0.119995	0.335007	0.295013	0.384995	0.345001	0.25	0.410004	0.400024	0.324982	0.365021	0.315002	0.389984	0.35498	0.515015	0.280029	0.434998	0.265015	0.369995	0.525024	0.27002	0.119995	0.125	0.690002	0.38501	0.419983	0.390015	1.09503	0.539978	0.214966	0.295044	0.35498	0.505005	0.699951	0.630005	0.569946	0.39502	0.290039	0.785034	0.315063	0.534912	0.594971	0.214966
61	treatment control	lag-trained	0.175	0.204998	0.209999	0.18	0.270004	0.229996	0.225006	0.380005	0.330002	0.315002	0.290009	0.309998	0.139984	0.320007	0.289978	0.299988	0.325012	0.315002	0.359985	0.309998	0.100037	0.334961	0.205017	0.280029	0.720032	0.324951	0.159973	0.340027	0.294983	0.559998	0.505005	0.295044	0.86499	0.410034	0.26001	0.400024	0.130005	0.589966	0.425049	0.380005	0.675049	0.390015	0.27002	0.349976	0.450073	0.289917	0.199951
62	treatment control	lag-trained	0.195	0.449997	0.334999	0.345001	0.415009	0.350006	0.410004	0.414993	0.360001	0.409973	0.464996	0.414978	0.535004	0.419983	0.434998	0.464996	0.494995	0.440002	0.5	0.524963	0.954956	0.720032	0.849976	0.684998	0.609985	0.61499	0.820007	0.690002	0.554993	0.575012	0.539978	0.709961	0.589966	0.579956	0.640015	0.72998	0.619995	0.689941	0.595093	0.660034	0.809937	0.714966	0.744995	0.630005	0.685059	0.75	0.305054
63	treatment control	lag-trained	0.335	0.259998	0.25	0.309998	0.324997	0.285004	0.25499	0.25	0.349991	0.255005	0.279999	0.35498	0.309998	0.315002	0.279999	0.340027	0.300018	0.349976	0.325012	0.289978	0.35498	0.294983	0.315002	0.350037	0.325012	0.315002	0.325012	0.334961	0.27002	0.349976	0.324951	0.39502	0.309998	0.35498	0.329956	0.329956	0.319946	0.314941	0.304932	0.644897	0.335083	0.340088	0.349976	0.295044	0.305054	0.35498	0.389893
64	treatment control	lag-trained	0.17	NaN	0.175003	0.270004	NaN	0.274994	0.264999	0.104996	0.339996	0.315002	0.285004	0.419983	0.26001	0.325012	0.369995	0.369995	0.455017	0.494995	0.474976	0.309998	0.35498	0.384949	0.464966	0.309998	0.47998	0.335022	0.214966	0.284973	0.304993	0.27002	0.325012	0.220032	0.669983	0.630005	0.744995	0.585083	0.415039	0.215088	0.625	0.61499	0.359985	0.275024	0.665039	0.5	0.445068	0.13501	0.320068
65	treatment control	lag-trained	0.469999	0.504997	0.440002	0.450005	0.505005	0.529999	0.505005	0.365005	0.255005	0.449982	0.449982	0.644989	0.470001	0.454987	0.355011	0.370026	0.199982	0.440002	0.405029	0.344971	0.85498	0.789978	0.779968	0.455017	0.710022	0.584961	0.375	0.784973	0.585022	0.38501	0.64502	0.464966	0.565002	0.649963	NaN	0.349976	0.674927	0.61499	0.5	0.704956	0.530029	0.75	0.72998	0.310059	0.61499	0.679932	0.25
66	treatment control	lag-trained	0.214999	0.260002	0.139999	0.165001	0.160004	0.365005	0.104996	0.110001	0.13501	0.105011	0.175018	0.325012	0.274994	0.165009	0.26001	0.174988	0.209991	0.27002	0.205017	0.195007	0.174988	0.160034	0.190002	0.179993	0.215027	0.190002	0.215027	0.210022	0.210022	0.339966	0.255005	0.344971	0.195007	0.224976	0.280029	0.165039	0.195068	0.194946	0.315063	0.189941	0.189941	0.309937	0.189941	0.209961	0.310059	0.22998	0.204956
67	treatment control	lag-trained	0.45	0.325001	0.684998	0.485001	0.425003	0.354996	0.404999	0.434998	0.399994	0.440002	0.39502	0.340027	0.419983	0.625	0.355011	0.315002	0.36499	0.330017	0.325012	0.285034	0.214966	0.400024	0.61499	0.279968	0.410034	0.715027	0.61499	0.344971	0.304993	0.420044	0.325012	0.549988	0.299988	0.619995	0.704956	0.61499	0.670044	0.570068	0.39502	0.48999	0.26001	0.27002	0.319946	0.269897	0.285034	0.290039	0.234985
68	treatment control	lag-trained	0.285	0.279999	0.254997	0.300003	0.324997	0.324997	0.340012	0.285004	0.285004	0.285004	0.254974	0.404999	0.380005	0.295013	0.179993	0.279999	0.264984	0.299988	0.335022	0.280029	0.330017	0.304993	0.26001	0.589966	0.174988	0.159973	0.230042	0.38501	0.329956	0.244995	0.234985	0.125	0.544983	0.330017	0.25	0.214966	0.335083	0.314941	0.61499	0.319946	0.209961	0.25	0.199951	0.214966	0.234985	0.315063	0.545044
69	treatment control	lag-trained	0.360001	0.424999	0.345001	0.469994	0.485001	0.405014	0.365005	0.524994	0.404999	0.424988	0.394989	0.389984	0.425018	0.414978	0.389984	0.424988	0.394989	0.400024	0.434998	0.415039	0.674988	0.820007	0.684998	0.659973	0.785034	0.690002	0.775024	0.710022	0.669983	0.679993	0.690002	0.799988	0.36499	0.824951	0.665039	0.609985	0.709961	0.674927	0.640015	0.480103	0.61499	0.594971	0.369995	0.220093	0.575073	0.60498	NaN
70	treatment control	lag-trained	0.209999	0.285	0.305	0.294998	0.399994	0.324997	0.415009	0.375	0.410004	0.390015	0.345001	0.285004	0.350006	0.359985	0.274994	0.399994	0.345001	0.325012	0.375	0.289978	0.344971	0.440002	0.284973	0.345032	0.320007	0.375	0.26001	0.350037	0.480042	0.315002	0.230042	0.244995	0.309998	0.244995	0.314941	0.344971	0.23999	0.140015	0.195068	0.300049	0.205078	0.160034	0.240112	0.210083	0.26001	0.224976	0.215088
71	treatment control	lag-trained	NaN	0.174999	0.195	0.529999	NaN	0.149994	0.154999	0.339996	0.300003	0.220001	0.224976	0.140015	0.184998	0.204987	NaN	0.199982	NaN	0.209961	0.265015	0.184998	NaN	NaN	0.38501	NaN	0.195007	0.275024	NaN	0.235046	0.150024	NaN	0.599976	0.205017	NaN	NaN	0.669922	0.269897	0.299927	0.369995	0.174927	0.189941	0.275024	NaN	0.224976	0.469971	0.13501	NaN	0.13501
72	treatment control	lag-trained	0.3	0.235001	NaN	0.519997	NaN	0.139999	NaN	NaN	NaN	0.699982	NaN	0.125	0.25	0.290009	0.305023	0.48999	0.140015	0.109985	NaN	0.575012	0.434998	0.724976	0.405029	0.205017	0.690002	0.825012	0.60498	0.25	0.675049	0.470032	0.594971	0.35498	NaN	0.540039	0.650024	0.219971	NaN	0.640015	0.665039	0.349976	0.63501	0.75	0.695068	0.594971	0.119995	0.409912	NaN
73	treatment control	lag-trained	0.725	0.495003	0.875	0.375	0.929993	0.48999	0.37999	0.570007	0.735001	0.449982	0.415009	0.244995	0.404999	0.365021	0.52002	0.359985	0.445007	0.359985	0.48999	0.419983	0.380005	0.755005	1.14502	0.679993	0.419983	0.405029	0.905029	0.820007	0.529968	0.434998	0.934998	0.840027	0.75	0.785034	0.795044	0.800049	1.12012	1.16003	0.409912	1.05493	1.19507	0.375	1.03503	0.175049	1.12012	1.2251	0.980103
74	treatment control	lag-trained	0.33	0.349998	0.350006	0.449997	0.339996	0.410004	0.400009	0.339996	0.37001	0.389984	0.320007	0.389984	0.355011	0.470001	0.369995	0.350006	0.410004	0.469971	0.320007	0.330017	0.600037	0.325012	0.279968	0.340027	0.255005	0.47998	0.304993	0.320007	0.289978	0.304993	0.26001	0.304993	0.304993	0.225037	0.309937	0.285034	0.314941	0.384888	0.345093	0.22998	0.23999	0.280029	0.224976	0.655029	0.314941	0.27002	0.734985
75	treatment control	lag-trained	0.2	0.16	0.224998	0.135002	0.189987	0.104996	0.145004	0.125	0.125	0.105011	0.200012	0.165009	0.105011	0.199982	0.195007	0.149994	0.13501	0.165039	0.204956	NaN	0.210022	NaN	0.235046	0.204956	0.244995	0.190002	0.235046	0.214966	0.204956	0.265015	0.204956	0.265015	0.22998	0.230042	NaN	0.265015	0.235107	0.200073	0.26001	0.214966	0.214966	0.234985	0.195068	0.150024	0.210083	0.234985	0.234985
76	treatment control	lag-trained	0.125	0.235001	0.220001	0.299995	0.335007	0.315002	0.399994	0.384995	0.404999	0.390015	0.36499	0.359985	0.390015	0.399994	0.51001	0.375	0.410004	0.38501	0.429993	0.424988	0.714966	0.765015	0.815002	0.669983	0.424988	0.644958	0.660034	0.934998	0.630005	0.799988	0.790039	0.664978	0.664978	0.670044	0.704956	0.445068	0.595093	0.410034	0.340088	0.655029	0.375	0.339966	0.23999	0.630005	0.214966	NaN	0.455078
77	treatment control	lag-trained	0.26	0.34	0.43	0.299995	0.345001	0.460007	0.420013	0.434998	0.334991	0.345001	0.424988	0.274994	0.390015	0.370026	0.329987	0.360016	0.359985	0.309998	0.289978	0.344971	0.755005	0.320007	0.699951	0.280029	NaN	0.289978	0.309998	0.275024	0.64502	0.290039	0.244995	NaN	0.11499	0.290039	0.290039	0.285034	0.290039	0.324951	0.329956	0.344971	0.255005	0.275024	0.125	NaN	0.280029	0.219971	0.304932
78	treatment control	lag-trained	0.2	0.445	0.195	0.379997	0.470001	0.455002	0.5	0.514999	0.430008	0.5	0.529999	0.509979	0.574982	0.549988	0.470001	0.570007	0.585022	0.429993	0.589966	0.584961	0.769958	0.799988	0.839966	1.05499	0.844971	0.669983	0.76001	0.690002	0.815002	0.755005	0.744995	0.679993	0.794983	0.790039	0.660034	0.599976	0.47998	0.60498	0.405029	0.60498	0.605103	0.519897	0.319946	0.670044	0.600098	0.555054	0.310059
79	treatment control	lag-trained	0.490001	0.560001	0.489998	0.514999	0.434998	0.525009	0.465012	0.509995	0.414993	0.459991	0.445007	0.430023	0.504974	0.445007	0.529999	0.420013	0.485016	0.47998	0.469971	0.434998	0.600037	0.565002	0.60498	0.664978	0.744995	0.615051	0.590027	0.665039	0.599976	0.585022	0.400024	0.344971	0.409973	0.630005	0.444946	0.619995	0.36499	0.299927	0.590088	0.559937	0.369995	0.625	0.52002	0.35498	0.680054	0.310059	0.625
80	treatment control	lag-trained	0.155001	0.149998	0.114998	0.160004	0.205002	0.330002	0.259995	0.279999	0.149994	0.320007	0.220001	0.180023	0.230011	0.290009	0.399994	0.160004	0.339996	0.345032	0.330017	0.244995	0.299988	0.294983	0.25	0.315002	0.375	0.255005	0.320007	0.27002	0.289978	0.254944	0.320007	0.290039	0.315002	0.150024	0.310059	0.275024	0.275024	0.264893	0.25	0.25	0.26001	0.255005	0.265015	0.255005	0.295044	0.289917	0.294922
81	treatment control	lag-trained	0.304999	0.184998	0.239998	0.290001	0.229996	0.215012	0.285004	0.404999	0.294998	0.254974	0.27002	0.299988	0.244995	0.254974	0.285004	0.190002	0.279999	0.320007	0.36499	0.320007	0.240051	0.22998	0.299988	0.26001	0.269958	0.399963	0.269958	0.290039	0.25	0.52002	0.350037	0.289978	0.329956	0.345032	0.195068	0.170044	0.215088	0.269897	0.25	0.280029	0.26001	0.264893	0.314941	0.320068	0.305054	0.23999	0.224976
82	treatment control	lag-trained	0.445	0.684998	0.400002	0.305	0.534988	0.335007	0.270004	0.654999	0.425003	0.284973	0.320007	0.325012	0.310028	0.339996	0.36499	0.644989	0.26001	0.409973	0.329956	0.275024	0.769958	0.344971	0.350037	0.309998	0.330017	0.984985	0.679993	0.350037	0.274963	0.335022	0.26001	0.365051	0.325012	0.325012	0.305054	0.244995	0.280029	0.609985	0.290039	0.27002	0.195068	0.265015	0.230103	0.10498	0.265015	0.309937	0.205078
83	treatment control	lag-trained	0.299999	0.390003	0.209999	0.455002	0.210007	0.294998	0.185013	0.410004	0.220001	0.475006	0.149994	0.294983	0.315002	NaN	0.25	0.190002	0.294983	0.215027	0.159973	0.209961	0.26001	0.36499	0.184998	0.335022	0.26001	0.76001	0.61499	0.335022	0.60498	0.220032	0.585022	0.684998	0.27002	0.215027	0.22998	0.22998	0.525024	0.36499	0.180054	0.430054	0.310059	0.185059	0.265015	0.209961	0.194946	0.630005	0.26001
84	treatment control	lag-trained	0.485001	0.334999	NaN	NaN	0.115005	0.360001	NaN	0.215012	0.255005	0.329987	0.345001	0.39502	NaN	NaN	0.109985	0.279999	NaN	0.349976	NaN	0.14502	NaN	0.449951	NaN	NaN	NaN	NaN	0.375	0.519958	0.119995	0.344971	0.47998	0.289978	0.140015	NaN	0.25	NaN	0.60498	NaN	0.419922	NaN	NaN	0.199951	0.375	NaN	NaN	0.5	0.280029
85	treatment control	lag-trained	0.275001	0.27	0.325005	0.305	0.320007	0.269989	0.259995	0.320007	0.294998	0.279999	0.275024	0.299988	0.339996	0.244995	0.23999	0.375	0.38501	0.279968	0.265015	0.335022	0.274963	0.409973	0.315002	0.425049	0.265015	0.399963	0.25	0.309998	0.48999	0.430054	0.505005	0.294983	0.255005	0.255005	0.449951	0.340088	0.38501	0.310059	0.319946	0.300049	0.460083	0.459961	0.300049	0.35498	0.309937	0.38501	0.339966
1	PC-ablated	normal reafference control	0.245	0.195	0.264999	0.32	0.264999	0.395004	0.264999	0.360001	0.285004	0.470001	0.434998	0.420013	0.399994	0.339996	0.490021	0.439972	0.440002	0.559998	0.330017	0.345032	0.51001	0.469971	0.299988	0.450012	0.11499	0.484985	0.409973	0.5	0.440002	0.525024	0.544983	0.330017	0.700012	0.35498	0.494995	0.560059	0.415039	0.410034	0.449951	0.349976	0.444946	0.390015	0.494995	0.514893	0.359985	0.5	0.449951
2	PC-ablated	normal reafference control	0.12	0.110001	0.114998	0.115005	0.140007	NaN	NaN	NaN	0.119995	0.130005	0.144989	0.13501	0.140015	0.100006	0.140015	0.13501	0.13501	0.125	0.14502	0.129944	0.154968	0.130005	0.139954	0.13501	0.200012	0.150024	0.14502	0.190002	0.155029	0.154968	0.134949	0.140015	0.140015	0.140015	0.13501	0.11499	0.150024	0.119995	0.150024	0.14502	0.185059	0.140015	0.140015	0.154907	NaN	0.155029	0.164917
3	PC-ablated	normal reafference control	0.17	0.274998	0.264999	0.324997	0.279999	0.270004	0.339996	0.309998	0.350006	0.360016	0.35498	0.394989	0.429993	0.329987	0.279999	0.304993	0.320007	0.359985	0.445007	0.375	0.355042	0.389954	0.390015	0.450012	0.474976	0.484985	0.565002	0.290039	0.494995	0.5	0.414978	0.464966	0.570007	0.575012	0.494995	0.494995	0.444946	0.434937	0.515015	0.484985	0.454956	0.51001	0.494995	0.540039	0.410034	0.415039	0.39502
4	PC-ablated	normal reafference control	0.25	0.350002	0.445	0.329994	0.304993	0.289993	0.380005	0.335007	0.360001	0.404999	0.550018	0.300018	0.389984	0.350006	0.375	0.380005	0.389984	0.419983	0.509949	0.474976	0.35498	0.414978	0.259949	0.484985	0.400024	0.450012	0.339966	0.429993	0.38501	0.400024	0.379944	0.100037	0.125	0.540039	0.474976	0.434937	0.36499	0.875	0.450073	0.440063	0.420044	0.419922	0.415039	0.285034	0.449951	0.60498	0.359985
5	PC-ablated	normal reafference control	0.165	0.18	0.704994	0.114998	0.449997	0.619995	0.290009	0.570007	0.365005	0.375	0.220001	0.265015	0.329987	0.244995	0.289978	0.355011	0.200012	0.300049	0.269958	0.330017	0.325012	0.484985	0.405029	0.419983	0.434998	0.335022	0.225037	0.25	0.440002	0.290039	0.429993	0.275024	0.380005	0.244995	0.285034	0.339966	0.329956	0.439941	0.219971	0.224976	0.224976	0.445068	0.415039	0.304932	0.359985	0.420044	0.475098
6	PC-ablated	normal reafference control	0.259999	0.299999	0.334999	0.305	0.350006	0.399994	0.395004	0.339996	0.375	0.424988	0.360016	0.430023	0.380005	0.375	0.404999	0.355011	0.380005	0.344971	0.339966	0.380005	0.380005	0.344971	0.375	0.375	0.380005	0.39502	0.350037	0.390015	0.409973	0.345032	0.38501	0.359985	0.39502	0.379944	0.415039	0.454956	0.329956	0.36499	0.429932	0.390015	0.439941	0.375	0.35498	0.390015	0.380005	0.390015	0.36499
7	PC-ablated	normal reafference control	0.375	0.415001	0.309998	0.344994	0.365005	0.404999	0.490005	0.445007	0.445007	0.369995	0.36499	0.454987	0.450012	0.449982	0.425018	0.51001	0.415009	0.36499	0.460022	0.429993	0.51001	0.444946	0.434998	0.405029	0.494995	0.47998	0.450012	0.464966	0.445007	0.455017	0.459961	0.51001	0.48999	0.490051	0.615112	0.564941	0.505005	0.485107	0.48999	0.5	0.52002	0.515015	0.5	0.494995	0.560059	0.425049	0.420044
8	PC-ablated	normal reafference control	0.349999	0.329998	0.305	0.314995	0.289993	0.445007	0.389999	0.369995	0.375	0.419983	0.429993	0.320007	0.390015	0.404999	0.445007	0.429993	0.540009	0.485046	0.625	0.525024	0.524963	0.64502	0.585022	0.530029	0.605042	0.580017	0.589966	0.515015	0.555054	0.585022	0.554993	0.455017	0.835022	0.594971	0.515015	0.389893	0.675049	0.659912	0.449951	0.5	0.410034	0.484985	0.51001	0.61499	0.464966	0.554932	0.459961
9	PC-ablated	normal reafference control	0.285	0.259998	0.110001	0.174995	0.220001	0.115005	0.209991	0.270004	0.164993	0.23999	0.22998	0.125	0.22998	0.240021	0.279999	0.324982	0.255005	0.315002	0.400024	0.195007	0.210022	0.179993	0.375	0.179993	0.159973	0.375	0.105042	0.405029	0.454956	0.11499	0.255005	0.284973	0.105042	0.315002	0.13501	0.415039	0.199951	0.204956	0.305054	0.314941	0.295044	0.47998	0.280029	0.119995	0.174927	0.174927	0.13501
10	PC-ablated	normal reafference control	0.335	0.399998	0.399994	0.354996	0.320007	0.355011	0.449997	0.395004	0.524994	0.424988	0.359985	0.434998	0.470001	0.434998	0.394989	0.444977	0.490021	0.369995	0.450012	0.469971	0.445007	0.464966	0.434998	0.480042	0.460022	0.404968	0.429993	0.400024	0.414978	0.530029	0.440002	0.494995	0.52002	0.460022	0.484985	0.48999	0.459961	0.525024	0.419922	0.530029	0.485107	0.484985	0.445068	0.390015	0.625	0.48999	0.515015
11	PC-ablated	normal reafference control	0.25	0.174999	0.190002	0.229996	0.274994	0.295013	0.300003	0.394989	0.395004	0.38501	0.369995	0.339996	0.369995	0.384979	0.380005	0.294983	0.410004	0.410034	0.400024	0.369995	0.450012	0.470032	0.380005	0.464966	0.375	0.429993	0.405029	0.424988	0.339966	0.434998	0.425049	0.405029	0.429993	0.390015	0.38501	0.405029	0.324951	0.390015	0.414917	0.38501	0.494995	0.38501	0.429932	0.434937	0.310059	0.419922	0.359985
12	PC-ablated	normal reafference control	0.33	0.275002	0.375	0.350006	0.415001	0.360001	0.340012	0.279999	0.384995	0.384979	0.295013	0.350006	0.39502	0.325012	0.380005	0.315002	0.365021	0.419983	0.344971	NaN	0.384949	0.349976	0.325012	0.140015	0.230042	0.315002	0.215027	0.23999	0.274963	0.22998	0.335022	0.334961	NaN	0.309998	NaN	0.369995	0.189941	0.160034	0.11499	0.300049	0.35498	0.340088	NaN	0.25	NaN	0.25	NaN
13	PC-ablated	normal reafference control	0.34	0.334999	0.324997	0.299995	0.300003	0.339996	0.409988	0.384995	0.300003	0.339996	0.330017	0.454987	0.394989	0.380005	0.349976	0.535004	0.380005	0.309998	0.455017	0.39502	0.320007	0.39502	0.345032	0.369995	0.399963	0.455017	0.429993	0.369995	0.330017	0.445007	0.429993	0.434998	0.470032	0.375	0.38501	0.464966	0.409912	0.414917	0.420044	0.47998	0.304932	0.394897	0.425049	0.339966	0.420044	0.47998	0.415039
14	PC-ablated	normal reafference control	0.325	0.375	0.315002	0.349998	0.395004	0.384995	0.37999	0.360001	0.335007	0.349976	0.399994	0.444977	0.36499	0.439972	0.390015	0.389984	0.464996	0.380005	0.389954	0.390015	0.445007	0.414978	0.414978	0.410034	0.415039	0.36499	0.315002	0.39502	0.484985	0.394958	0.414978	0.460022	0.505005	0.39502	0.39502	0.464966	0.429932	0.340088	0.420044	0.435059	0.359985	0.39502	0.459961	0.380005	0.404907	0.375	0.415039
15	PC-ablated	normal reafference control	0.26	0.434998	0.360001	0.340004	0.300003	0.319992	0.300003	0.279999	0.384995	0.299988	0.455017	0.370026	0.355011	0.350006	0.415009	0.415009	0.420013	0.390015	0.405029	0.425049	0.375	0.434998	0.419983	0.380005	0.35498	0.454956	0.47998	0.420044	0.390015	0.450012	0.494995	0.369995	0.475037	0.474976	0.425049	0.390015	0.324951	0.450073	0.485107	0.344971	0.415039	0.449951	0.350098	0.440063	0.315063	0.439941	0.329956
16	PC-ablated	normal reafference control	0.325	0.32	0.334999	0.380005	0.450012	0.429993	0.404999	0.449997	0.399994	0.404999	0.404999	0.410004	0.480011	0.420013	0.404999	0.415009	0.445007	0.419983	0.469971	0.465027	0.434998	0.445007	0.434998	0.410034	0.420044	0.475037	0.380005	0.52002	0.429993	0.470032	0.480042	0.445007	0.455017	0.464966	0.530029	0.455078	0.449951	0.440063	0.390015	0.38501	0.51001	0.39502	0.484985	0.344971	0.369995	0.38501	0.410034
17	PC-ablated	normal reafference control	0.44	0.48	0.365005	0.459999	0.415009	0.474991	0.400009	0.425003	0.440002	0.440002	0.455017	0.394989	0.429993	0.505005	0.5	0.459991	0.450012	0.480042	0.469971	0.464966	0.5	0.544983	0.535034	0.464966	0.505005	0.565002	0.419983	0.529968	0.554993	0.445007	0.419983	0.5	0.52002	0.434998	0.460083	0.560059	0.469971	0.459961	0.494995	0.544922	0.540039	0.400024	0.459961	0.455078	0.369995	0.474976	0.390015
18	PC-ablated	normal reafference control	0.58	NaN	0.560005	0.394997	0.559998	0.819992	0.330002	0.619995	0.429993	0.454987	0.475006	0.964996	0.765015	0.619995	0.649994	0.679993	0.634979	0.410034	0.125	0.619995	0.480042	0.309998	0.290039	1.03503	0.784973	1.07501	0.164978	0.940002	0.900024	0.550049	1.10498	0.595032	0.580017	0.745056	0.654907	0.800049	0.594971	0.875	0.880005	0.474976	0.554932	0.715088	0.655029	0.734985	0.47998	0.625	0.610107
19	PC-ablated	normal reafference control	0.41	0.529999	0.519997	0.345001	0.459991	0.470001	0.505005	0.410004	0.455002	0.470001	0.459991	0.35498	0.470001	0.454987	0.514984	0.434998	0.460022	0.405029	0.429993	0.735046	0.554993	0.480042	0.515015	0.554993	0.48999	0.445007	0.490051	0.420044	0.450012	0.474976	0.445007	0.464966	0.51001	NaN	0.464966	NaN	0.48999	0.404907	0.464966	0.265015	NaN	0.339966	0.429932	0.435059	0.465088	0.430054	0.370117
20	PC-ablated	normal reafference control	0.245	0.235001	0.355003	0.360001	0.369995	0.429993	0.360001	0.450012	0.415009	0.399994	0.455017	0.404999	0.345001	0.355011	0.5	0.359985	0.429993	0.359985	0.424988	0.400024	0.389954	0.375	0.405029	0.459961	0.475037	0.470032	0.419983	0.570007	0.424988	0.390015	0.440002	0.244995	0.450012	0.559998	0.349976	0.584961	0.444946	0.410034	0.525024	0.405029	0.5	0.305054	0.214966	0.160034	0.494995	0.515015	0.610107
21	PC-ablated	normal reafference control	0.14	0.255001	0.375	0.224998	0.335007	0.429993	0.355011	0.340012	0.36499	0.484985	0.315002	0.285004	0.324982	0.394989	0.399994	0.324982	0.25	0.304993	0.325012	0.339966	0.265015	0.324951	0.285034	0.315002	0.309998	0.27002	0.290039	0.315002	0.379944	0.315002	0.309998	0.244995	0.304993	0.304993	0.269897	0.305054	0.295044	0.274902	0.305054	0.320068	0.244995	0.23999	0.275024	0.305054	0.505005	0.359985	0.27002
22	PC-ablated	normal reafference control	0.585	0.380001	0.415001	0.395004	0.474998	0.37001	0.375	0.310013	0.444992	0.36499	0.399994	0.355011	0.515015	0.475006	0.350006	0.35498	0.380005	0.409973	0.5	0.359985	0.664978	0.549988	0.5	0.544983	0.340027	0.35498	0.38501	0.655029	0.470032	0.404968	0.329956	0.399963	0.400024	0.494995	0.334961	0.390015	0.415039	0.400024	0.525024	0.420044	0.400024	0.400024	0.505005	0.369995	0.559937	0.494995	0.304932
23	PC-ablated	normal reafference control	NaN	NaN	NaN	0.114998	NaN	NaN	NaN	0.309998	0.294998	0.26001	0.11499	NaN	0.25	0.220001	0.220001	0.300018	0.265015	0.289978	0.39502	0.38501	0.330017	0.325012	0.289978	0.309998	0.375	0.370056	0.339966	0.299988	0.299988	0.244995	0.355042	0.344971	0.394958	0.255005	0.330078	0.39502	0.375	0.474976	0.400024	0.369995	0.324951	0.310059	0.295044	0.255005	0.314941	0.369995	0.450073
24	PC-ablated	normal reafference control	0.335	0.200001	0.134995	0.205002	NaN	0.345001	NaN	0.205002	0.339996	0.375	NaN	0.174988	0.464996	0.419983	0.154999	NaN	0.404999	0.529968	0.14502	0.375	0.149963	0.190002	0.600037	0.13501	0.244995	0.475037	0.524963	0.460022	0.14502	0.130005	0.164978	0.164978	0.25	0.52002	0.454956	NaN	0.484985	0.160034	0.170044	0.255005	0.294922	0.180054	0.424927	0.439941	0.439941	0.400024	0.140015
25	PC-ablated	normal reafference control	0.259999	0.365002	0.275002	0.699997	0.409988	0.360001	0.904999	0.324997	0.350006	0.554993	0.325012	0.514984	0.355011	0.174988	0.455017	0.359985	0.445007	1.13	0.339966	0.390015	0.365051	0.375	0.51001	0.340027	0.39502	0.109985	0.294983	0.98999	0.484985	0.524963	0.389954	0.47998	0.369995	0.76001	0.64502	0.325073	1.255	1.06995	0.454956	1.14502	0.534912	0.369995	0.36499	0.125	0.39502	0.52002	0.429932
26	PC-ablated	normal reafference control	0.235001	0.555	0.385002	0.555	1.105	0.990005	0.910004	0.490005	1.06	0.674988	0.72998	0.600006	1.14502	0.974976	0.540009	0.494995	0.524994	1.51001	0.570007	0.589966	1.03497	0.664978	0.755005	0.570007	0.664978	1.065	1.005	0.619995	0.590027	0.679993	0.945007	0.880005	0.715027	0.764954	1.09998	0.679932	0.809937	0.825073	0.579956	0.464966	0.704956	0.594971	0.660034	0.455078	1.36511	0.809937	0.609985
27	PC-ablated	normal reafference control	0.35	0.400002	0.464996	0.385002	0.479996	0.454987	0.444992	0.399994	0.494995	0.51001	0.454987	0.455017	0.370026	0.47998	0.494995	0.51001	0.494995	0.515015	0.38501	0.404968	0.255005	0.429993	0.505005	0.450012	0.429993	0.525024	0.485046	0.484985	0.424988	0.460022	0.410034	0.5	0.5	0.464966	0.640015	0.365112	0.380005	0.404907	0.565063	0.454956	0.440063	0.469971	0.38501	0.544922	0.449951	0.449951	0.490112
28	PC-ablated	normal reafference control	0.34	0.220001	0.279999	0.270004	0.220001	0.255005	0.25	0.25499	0.259995	0.264984	0.254974	0.279999	0.339996	0.23999	0.285004	0.25	0.264984	0.294983	0.320007	0.23999	0.279968	0.26001	0.275024	0.23999	0.255005	0.154968	0.285034	0.304993	0.27002	0.285034	0.400024	0.284973	0.22998	0.304993	0.205078	0.27002	0.284912	0.285034	0.35498	0.275024	0.279907	0.265015	0.299927	0.290039	0.375	0.27002	0.265015
29	PC-ablated	normal reafference control	0.355	0.365002	0.270004	0.325005	0.154999	NaN	0.405014	0.434998	0.625	0.454987	0.470001	0.38501	0.445007	0.514984	0.459991	0.494995	0.440002	0.490051	0.524963	0.394958	0.5	0.129944	0.455017	0.505005	0.424988	0.625	0.295044	0.335022	0.465027	0.344971	0.200012	0.39502	0.320007	0.339966	0.444946	0.414917	0.51001	0.47998	0.390015	0.390015	0.36499	0.110107	0.420044	0.430054	0.444946	0.344971	0.375
30	PC-ablated	normal reafference control	0.21	0.210003	0.174995	0.190002	0.244995	0.199997	0.244995	0.235001	0.25	0.289978	0.195007	0.274994	0.304993	0.274994	0.255005	0.294983	0.324982	0.289978	0.295044	0.284973	0.294983	0.304993	0.23999	0.289978	0.295044	0.289978	0.330017	0.315002	0.355042	0.294983	0.285034	0.284973	0.25	0.264954	0.255005	0.285034	0.349976	0.290039	0.369995	0.305054	0.325073	0.344971	0.330078	0.314941	0.285034	0.340088	0.310059
31	PC-ablated	normal reafference control	0.27	0.254997	0.264999	0.100006	0.369995	0.230011	0.305008	0.474991	0.339996	0.324982	0.285004	0.350006	0.350006	0.515015	0.404999	0.339996	0.330017	0.335022	0.369995	0.380005	0.380005	0.405029	0.344971	0.409973	0.325012	0.390015	0.414978	0.234985	0.274963	0.335022	0.330017	0.325012	0.330017	0.48999	0.469971	0.329956	0.405029	0.324951	0.410034	0.435059	0.400024	0.319946	0.405029	0.419922	0.334961	0.149902	0.414917
32	PC-ablated	normal reafference control	0.25	0.34	0.434998	0.354996	0.469986	0.415009	0.434998	0.440002	0.399994	0.459991	0.365021	0.464996	0.48999	0.464996	0.470001	0.445007	0.350006	0.440002	0.390015	0.524963	0.494995	0.359985	0.460022	0.469971	0.359985	0.445007	0.48999	0.51001	0.509949	0.440002	0.445007	0.48999	0.459961	0.460022	0.444946	0.315063	0.349976	0.454956	0.400024	0.459961	0.47998	0.36499	0.48999	0.52002	0.399902	0.415039	0.394897
33	PC-ablated	normal reafference control	0.21	0.425003	0.345001	0.419998	0.490005	0.514999	0.5	0.50499	0.36499	0.515015	0.465027	0.589996	0.61499	0.535004	0.51001	0.850006	0.675018	0.625	0.590027	0.450012	0.284973	0.460022	0.519958	0.554993	0.655029	0.630005	0.699951	0.424988	0.525024	0.72998	0.505005	0.459961	0.660034	0.64502	0.440063	0.219971	0.609985	0.809937	0.469971	0.454956	0.5	0.334961	0.399902	0.61499	0.660034	0.64502	0.244995
34	PC-ablated	normal reafference control	0.224999	0.279999	0.345001	0.254997	0.429993	0.320007	0.604996	0.390015	0.360001	0.475006	0.445007	0.119995	0.465027	0.355011	0.235016	0.304993	0.309998	0.284973	0.380005	0.304993	0.280029	0.244995	0.565002	0.334961	0.309998	0.215027	0.465027	0.359985	0.214966	0.375	0.400024	0.36499	0.234985	0.200012	0.224976	0.234985	0.27002	0.294922	0.330078	0.400024	0.334961	0.415039	0.369995	0.280029	0.324951	0.594971	0.305054
35	PC-ablated	normal reafference control	0.255	0.310001	0.330002	0.364998	0.445007	0.559998	0.514999	0.494995	0.125	0.450012	0.399994	0.359985	0.339996	0.390015	0.325012	0.360016	0.315002	0.400024	0.384949	0.365051	0.424988	0.334961	0.345032	0.325012	0.359985	0.369995	0.325012	0.285034	0.35498	0.409973	0.304993	0.350037	0.349976	0.394958	0.390015	0.320068	0.405029	0.415039	0.284912	0.420044	0.420044	0.369995	0.410034	0.369995	0.344971	0.335083	0.340088
36	PC-ablated	normal reafference control	0.275001	0.244999	0.254997	0.290001	0.314995	0.279999	0.354996	0.294998	0.444992	0.294983	0.315002	0.290009	0.350006	0.330017	0.359985	0.315002	0.304993	0.320007	0.309998	0.285034	0.349976	0.375	0.285034	0.340027	0.349976	0.309998	0.360046	0.280029	0.330017	0.349976	0.325012	0.369995	0.349976	0.35498	0.334961	0.349976	0.300049	0.320068	0.435059	0.35498	0.38501	0.294922	0.335083	0.344971	0.380005	0.295044	0.349976
37	PC-ablated	normal reafference control	0.24	0.540001	0.339996	0.465004	0.470001	0.520004	0.400009	0.430008	0.479996	0.52002	0.370026	0.414978	0.434998	0.440002	0.464996	0.390015	0.454987	0.570007	0.464966	0.524963	0.39502	0.434998	0.450012	0.474976	0.570007	0.484985	0.420044	0.429993	0.455017	0.424988	0.350037	0.445007	0.5	0.505005	0.459961	0.484985	0.515015	0.449951	0.420044	0.429932	0.390015	0.47998	0.474976	0.424927	0.420044	0.414917	0.439941
38	PC-ablated	normal reafference control	0.385	0.355	1.145	2.155	0.645004	0.660004	0.534988	0.544998	0.38501	0.304993	0.535004	0.475006	0.425018	0.5	0.589996	0.47998	0.440002	0.474976	0.335022	0.434998	0.405029	0.415039	0.494995	0.440002	0.48999	0.474976	0.349976	0.325012	0.524963	0.465027	0.389954	0.455017	0.450012	0.47998	0.60498	0.530029	0.550049	0.525024	0.52002	0.534912	0.380005	0.410034	0.47998	0.380005	0.514893	0.410034	0.390015
39	PC-ablated	normal reafference control	0.3	0.16	0.214996	0.269997	0.195007	0.264999	0.324997	0.209991	0.354996	0.35498	0.309998	0.285004	0.279999	0.359985	0.410004	0.304993	0.355011	0.315002	0.159973	0.335022	0.234985	0.329956	0.445007	0.289978	NaN	0.334961	0.279968	0.244995	0.319946	0.205017	0.315002	0.339966	0.215027	0.389954	0.5	0.685059	0.160034	0.484985	0.329956	NaN	0.310059	0.204956	0.405029	0.25	0.440063	0.294922	0.459961
40	PC-ablated	normal reafference control	0.23	0.264999	0.644997	0.625	0.679993	0.590012	0.604996	0.589996	0.660004	0.600006	0.619995	0.61499	0.549988	0.730011	0.440002	0.544983	0.589996	0.459961	0.539978	0.539978	0.650024	0.550049	0.784973	0.594971	0.665039	0.425049	0.544983	0.565002	0.639954	0.609985	0.544983	0.724976	0.585022	0.559998	0.5	0.669922	0.625	0.640015	0.829956	0.64502	0.590088	0.569946	0.555054	0.519897	0.555054	0.48999	0.550049
41	PC-ablated	normal reafference control	0.155	NaN	0.139999	0.110001	0.304993	0.26001	0.105011	0.314987	0.270004	0.190002	0.25	0.285004	0.329987	0.299988	0.324982	0.184998	0.23999	0.189941	0.169983	0.360046	0.36499	0.430054	0.330017	0.339966	0.330017	0.330017	0.184998	0.419983	0.335022	0.264954	0.255005	0.369995	0.174988	0.330017	0.175049	0.180054	0.189941	0.484985	0.319946	0.265015	0.174927	0.35498	0.269897	0.289917	0.170044	0.255005	0.375
42	PC-ablated	normal reafference control	0.179999	0.275002	0.279999	0.32	0.285004	0.320007	0.270004	0.339996	0.279999	0.285004	0.264984	0.334991	0.325012	0.325012	0.324982	0.329987	0.315002	0.300049	0.349976	0.244995	0.320007	0.255005	0.255005	0.255005	0.279968	0.284973	0.36499	0.304993	0.289978	0.274963	0.35498	0.255005	0.305054	0.27002	0.23999	0.265015	0.314941	0.349976	0.294922	0.39502	0.309937	0.265015	0.309937	0.284912	0.295044	0.289917	0.285034
43	PC-ablated	normal reafference control	0.355	0.285	0.419998	0.599998	0.414993	0.445007	0.424988	0.494995	0.464996	0.47998	0.569977	0.420013	0.409973	0.419983	0.399994	0.459991	0.149994	0.434998	0.460022	0.400024	0.475037	0.529968	0.474976	0.450012	0.515015	0.549988	0.445007	0.470032	0.419983	0.400024	0.200012	0.455017	0.180054	0.380005	NaN	0.47998	0.110107	NaN	NaN	0.525024	NaN	0.444946	0.159912	0.285034	NaN	0.349976	NaN
44	PC-ablated	normal reafference control	0.28	0.32	0.370003	0.400002	0.444992	0.384995	0.345001	0.369995	0.345001	0.415009	0.470001	0.384979	0.424988	0.480011	0.399994	0.345001	0.429993	0.419983	0.39502	0.469971	0.429993	0.535034	0.419983	0.450012	0.434998	0.474976	0.434998	0.455017	0.390015	0.459961	0.429993	0.450012	0.420044	0.380005	0.415039	0.400024	0.35498	0.349976	0.400024	0.405029	0.515015	0.464966	0.435059	0.39502	0.439941	0.515015	0.380005
45	PC-ablated	normal reafference control	0.4	1.11	0.705002	0.449997	0.470001	0.619995	0.595001	0.485001	0.599991	0.449982	0.670013	0.650024	0.484985	0.39502	0.554993	0.410004	0.375	0.540039	0.554993	0.589966	0.554993	0.440002	0.525024	0.530029	0.450012	0.52002	0.425049	0.565002	0.419983	0.474976	0.494995	0.490051	0.455017	0.505005	0.52002	0.455078	0.464966	0.444946	0.469971	0.454956	0.515015	0.425049	0.439941	0.505005	0.474976	0.400024	0.460083
46	PC-ablated	normal reafference control	0.135	0.375	0.330002	0.439995	0.36499	0.37001	0.360001	0.399994	0.409988	0.370026	0.480011	0.410004	0.415009	0.48999	0.439972	0.285004	0.375	0.414978	0.410034	0.359985	0.380005	0.339966	0.415039	0.470032	0.315002	0.39502	0.199951	0.390015	0.459961	0.359985	0.419983	0.455017	0.454956	0.289978	0.325073	0.334961	0.35498	0.335083	0.224976	0.359985	0.464966	NaN	0.39502	0.38501	0.345093	0.444946	0.490112
47	PC-ablated	normal reafference control	0.47	0.264999	0.324997	0.510002	0.414993	0.394989	0.474991	0.445007	0.50499	0.339996	0.440002	0.550018	0.390015	0.679993	0.620026	0.61499	0.630005	0.565002	0.579956	0.565002	0.675049	0.559998	0.549988	0.625	0.544983	0.575012	0.61499	0.455017	0.584961	0.449951	0.530029	0.484985	0.534973	0.52002	0.459961	0.625	0.52002	0.530029	0.525024	0.590088	0.64502	0.494995	0.574951	0.515015	0.505005	0.525024	0.530029
48	PC-ablated	normal reafference control	0.35	0.614998	0.459999	0.485001	0.425003	0.420013	0.485001	0.444992	0.544998	0.470001	0.485016	0.389984	0.420013	0.460022	0.450012	0.455017	0.415009	0.404968	0.464966	0.590027	0.304993	0.535034	0.505005	0.484985	0.420044	0.494995	0.190002	0.420044	0.525024	0.539978	0.434998	0.465027	0.450012	0.475037	0.150024	0.525024	0.444946	0.420044	0.440063	0.474976	0.544922	0.475098	0.369995	0.474976	0.450073	0.370117	0.424927
49	PC-ablated	normal reafference control	0.360001	0.41	0.349998	0.43	0.485001	0.569992	0.419998	0.304993	0.344986	0.335022	0.384979	0.339996	0.375	0.5	0.539978	0.409973	0.449982	0.39502	0.450012	0.369995	0.440002	0.365051	0.475037	0.350037	0.445007	0.325012	0.125	0.48999	NaN	0.224976	0.424988	0.225037	0.265015	NaN	NaN	0.38501	0.199951	0.185059	0.300049	0.234985	0.445068	0.404907	0.369995	0.35498	0.469971	0.109985	0.345093
50	PC-ablated	normal reafference control	0.264999	0.555	0.324997	0.305	0.349991	0.375	0.395004	0.440002	0.5	0.399994	0.535004	0.48999	0.484985	0.485016	0.494995	0.559998	0.570007	0.52002	0.609985	0.51001	0.565002	0.590027	0.584961	0.5	0.584961	0.484985	0.590027	0.514954	0.684998	0.544983	0.51001	0.599976	0.48999	0.529968	0.52002	0.505005	0.530029	0.48999	0.52002	0.445068	0.549927	0.545044	0.594971	0.454956	0.51001	0.5	0.48999
51	PC-ablated	normal reafference control	0.285	0.305	0.330002	0.385002	0.470001	0.464996	0.529999	0.429993	0.479996	0.519989	0.639984	0.504974	0.285004	0.450012	0.485016	0.290009	0.494995	0.299988	0.455017	0.410034	0.484985	0.409973	0.434998	0.390015	0.420044	0.524963	0.544983	0.534973	0.475037	0.425049	0.340027	0.51001	0.425049	0.410034	0.405029	0.390015	0.330078	0.540039	0.444946	0.540039	0.460083	0.544922	0.494995	0.455078	0.47998	0.51001	0.450073
52	PC-ablated	normal reafference control	0.27	0.494999	0.670006	0.504997	0.419998	0.509995	0.480011	0.534988	0.455002	0.480011	0.399994	0.545013	0.450012	0.524994	0.545013	0.695007	0.529999	0.515015	0.660034	0.475037	0.439941	0.445007	0.474976	0.720032	0.535034	0.519958	0.440002	0.460022	0.455017	0.544983	0.48999	0.650024	0.75	0.584961	0.525024	0.550049	0.48999	0.505005	0.550049	0.415039	0.484985	0.579956	0.504883	0.60498	0.494995	0.420044	0.564941
53	PC-ablated	normal reafference control	0.395	0.275002	0.345001	0.300003	0.255005	0.360001	0.460007	0.334991	0.349991	0.339996	0.309998	0.375	0.359985	0.144989	0.350006	0.36499	0.380005	0.359985	0.344971	0.429993	0.39502	0.314941	0.35498	0.410034	0.409973	0.369995	0.380005	0.304993	0.380005	0.325012	0.399963	0.35498	0.345032	0.51001	0.349976	0.475098	0.27002	0.464966	0.455078	0.434937	0.52002	0.449951	0.410034	0.36499	0.369995	0.505005	0.149902
54	PC-ablated	normal reafference control	0.110001	0.170002	NaN	0.110001	0.214996	0.190002	0.115005	0.275009	0.229996	0.22998	0.205017	0.195007	0.235016	0.209991	0.25	0.214996	0.230011	0.22998	0.11499	0.235046	0.209961	0.234985	0.240051	0.224976	0.25	0.25	0.210022	0.244995	0.125	0.200012	0.255005	0.234985	0.13501	0.264954	0.189941	0.255005	0.199951	0.27002	0.234985	0.199951	0.169922	0.214966	0.214966	0.225098	0.219971	0.244995	0.25
55	PC-ablated	normal reafference control	0.355	0.325001	0.279999	0.424995	0.455002	0.415009	0.399994	0.404999	0.429993	0.455017	0.434998	0.464996	0.419983	0.48999	0.470001	0.390015	0.359985	0.505005	0.550049	0.515015	0.505005	0.570007	0.36499	0.380005	NaN	0.455017	0.345032	0.5	0.379944	0.380005	0.450012	0.470032	0.505005	0.415039	0.38501	0.390015	0.494995	0.515015	0.420044	0.405029	0.404907	0.459961	0.394897	0.390015	0.444946	0.445068	0.415039
56	PC-ablated	normal reafference control	0.3	0.275002	0.25	0.254997	0.339996	0.279999	0.225006	0.410004	0.375	0.22998	0.27002	0.284973	0.369995	0.234985	0.299988	0.410004	0.199982	0.299988	0.285034	0.224976	0.169983	0.224976	0.215027	0.35498	0.255005	0.48999	0.51001	0.25	0.535034	0.210022	0.414978	0.405029	0.235046	0.424988	0.334961	0.244995	0.329956	0.454956	0.39502	0.255005	0.430054	0.494995	0.420044	0.345093	0.39502	0.39502	0.285034
57	PC-ablated	normal reafference control	0.275001	0.274998	0.165001	0.525002	0.785004	0.48999	0.62999	0.490005	0.660004	0.584991	0.875	0.570007	0.464996	0.545013	0.38501	0.220001	0.569977	0.494995	0.619995	0.459961	0.324951	0.410034	0.5	0.109985	0.419983	0.389954	0.494995	0.305054	0.369995	0.309998	0.154968	0.25	0.210022	0.340027	0.300049	0.234985	0.194946	0.224976	0.279907	0.200073	0.305054	0.209961	0.264893	0.51001	0.290039	0.265015	0.334961
58	PC-ablated	normal reafference control	0.240001	0.350002	0.364998	0.43	0.375	0.610001	0.365005	0.419998	0.399994	0.400024	0.524994	0.464996	0.350006	0.470001	0.480011	0.505005	0.140015	0.450012	0.659973	0.459961	0.530029	0.459961	0.5	0.540039	0.464966	0.47998	0.299988	0.380005	0.454956	0.51001	0.375	0.539978	0.434998	0.570007	0.375	0.484985	0.47998	0.514893	0.545044	0.460083	0.530029	0.280029	0.369995	0.505005	0.410034	0.404907	0.320068
59	PC-ablated	normal reafference control	0.485	0.145	NaN	0.274994	0.220001	0.300003	0.434998	NaN	NaN	0.220001	0.27002	NaN	0.220001	0.279999	0.214996	0.274994	0.284973	NaN	NaN	0.160034	0.209961	0.544983	0.190002	0.184998	0.244995	0.209961	0.165039	0.255005	0.474976	NaN	NaN	0.22998	NaN	0.140015	0.25	0.194946	0.224976	0.170044	0.14502	0.160034	0.255005	0.195068	0.220093	0.23999	0.25	0.209961	NaN
60	PC-ablated	normal reafference control	0.325	0.365002	0.309998	0.340004	0.394989	0.360001	0.354996	0.345001	0.350006	0.465027	0.339996	0.309998	0.365021	0.39502	0.355011	0.345001	0.355011	0.36499	0.420044	0.340027	0.36499	0.285034	0.345032	0.355042	0.375	0.265015	0.445007	0.340027	0.390015	0.375	0.339966	0.325012	0.375	0.434998	0.365112	0.419922	0.330078	0.349976	0.304932	0.475098	0.420044	0.429932	0.369995	0.380005	0.410034	0.344971	0.335083
61	PC-ablated	normal reafference control	0.405	0.495003	0.290001	0.370003	0.304993	0.310013	0.574997	0.409988	0.24501	0.255005	0.149994	0.355011	0.339996	0.150024	0.205017	0.304993	0.320007	0.190002	0.649963	0.429993	0.130005	0.22998	0.195007	0.559998	0.210022	0.289978	0.204956	0.539978	0.494995	0.38501	0.23999	0.530029	0.294983	0.340027	0.334961	0.415039	0.22998	0.410034	0.199951	0.204956	0.405029	0.5	0.25	0.530029	0.284912	0.194946	0.160034
62	PC-ablated	normal reafference control	0.155	0.389999	0.665001	0.340004	0.375	0.395004	0.325012	0.404999	0.389999	0.399994	0.345001	0.48999	0.36499	0.445007	0.434998	0.464996	0.350006	0.419983	0.484985	0.400024	0.549988	0.404968	0.464966	0.409973	0.470032	0.409973	0.320007	0.290039	0.47998	0.465027	0.390015	0.449951	0.460022	0.355042	0.430054	0.405029	0.474976	0.335083	0.324951	0.369995	0.400024	0.429932	0.434937	0.38501	0.505005	0.5	0.324951
63	PC-ablated	normal reafference control	0.315	0.314999	0.644997	0.455002	0.365005	0.339996	0.319992	0.324997	0.315002	0.304993	0.320007	0.315002	0.210022	0.415009	0.265015	0.334991	0.304993	0.265015	0.27002	0.349976	0.294983	0.279968	0.279968	0.369995	0.284973	0.25	0.230042	0.235046	0.284973	0.304993	0.234985	0.335022	0.284973	0.190002	0.445068	0.380005	0.339966	0.329956	0.284912	0.27002	0.310059	0.389893	0.255005	0.295044	0.325073	0.25	0.344971
64	PC-ablated	normal reafference control	0.22	0.334999	0.235001	0.290001	0.309998	0.300003	0.279999	0.315002	0.320007	0.279999	0.23999	0.244995	0.295013	0.415009	0.324982	0.410004	0.274994	0.344971	0.26001	0.320007	0.294983	0.274963	0.340027	0.410034	0.38501	0.299988	0.330017	0.324951	0.315002	0.325012	0.305054	0.324951	0.359985	0.38501	0.334961	0.23999	0.299927	0.390015	0.330078	0.285034	0.265015	0.290039	0.310059	0.280029	0.25	0.27002	0.304932
65	PC-ablated	normal reafference control	0.37	0.345001	0.280006	0.214996	0.329987	0.280014	0.449997	0.330002	0.349991	0.415009	0.390015	0.295013	0.415009	0.495026	0.410004	0.305023	0.440002	0.415039	0.525024	0.315002	0.285034	0.589966	0.524963	0.415039	0.25	0.405029	0.23999	0.484985	0.285034	0.375	0.445007	0.530029	0.405029	0.205017	0.434937	0.469971	0.38501	0.545044	0.36499	0.349976	0.435059	0.444946	0.484985	0.420044	0.429932	0.469971	0.400024
66	PC-ablated	normal reafference control	0.155	0.220001	0.154999	0.184998	0.194992	0.204987	0.214996	0.214996	0.220001	0.179993	0.244995	0.290009	0.149994	0.150024	0.164978	0.214996	0.22998	0.224976	0.184998	0.195007	0.144958	0.169983	NaN	NaN	0.184998	NaN	0.25	NaN	0.205017	0.26001	0.25	0.199951	0.23999	0.230042	0.234985	0.209961	0.214966	0.330078	0.255005	0.219971	0.290039	0.13501	0.205078	0.179932	NaN	0.265015	0.25
67	PC-ablated	normal reafference control	0.19	0.305	0.254997	0.464996	0.540009	0.514999	0.544998	0.589996	0.460007	0.565002	0.345001	0.619995	0.450012	0.369995	0.654999	0.10498	0.559998	0.544983	0.525024	0.51001	0.440002	0.48999	0.559998	0.570007	0.815002	0.554993	0.494995	0.600037	0.515015	0.530029	0.410034	0.695007	0.649963	0.125	0.595093	0.569946	0.530029	0.52002	0.505005	0.664917	0.599976	0.569946	0.559937	0.305054	0.724976	0.664917	0.459961
68	PC-ablated	normal reafference control	0.259999	0.280003	0.25	0.265007	0.255005	0.279999	0.435013	0.110001	0.199997	0.204987	0.559998	NaN	0.184998	0.340027	0.269989	NaN	0.254974	NaN	0.205017	0.175049	0.11499	0.140015	NaN	0.214966	NaN	0.265015	0.320007	0.265015	0.299988	0.5	0.304993	NaN	0.36499	NaN	0.225098	NaN	0.254883	0.300049	NaN	0.290039	0.275024	NaN	0.305054	NaN	0.234985	0.594971	NaN
69	PC-ablated	normal reafference control	0.28	NaN	0.315002	0.309998	0.225006	0.230011	0.284988	0.229996	0.285004	0.244995	0.230011	0.234985	0.300018	0.299988	0.285004	0.295013	0.295013	0.274963	0.39502	0.320007	0.35498	0.339966	0.309998	0.265015	0.35498	0.35498	0.304993	0.344971	0.380005	0.335022	0.419983	0.290039	0.325012	0.380005	0.305054	0.305054	0.440063	0.380005	0.305054	0.375	0.324951	0.400024	0.459961	0.38501	0.300049	0.435059	0.375
70	PC-ablated	normal reafference control	0.185	0.115002	0.199997	0.160004	0.215012	0.110001	0.180008	0.224991	0.315002	0.179993	0.199982	0.190002	NaN	0.184998	0.190002	0.190002	0.184998	0.190002	0.285034	0.230042	0.219971	0.265015	0.200012	0.244995	0.26001	0.184998	0.234985	0.27002	0.25	0.179993	0.244995	0.22998	0.244995	0.26001	0.214966	0.26001	0.234985	0.27002	0.275024	0.214966	0.26001	0.285034	0.244995	0.209961	0.244995	0.280029	0.209961
71	PC-ablated	normal reafference control	0.205	0.174999	0.235001	0.245003	0.26001	0.205002	0.289993	0.345001	0.264999	0.38501	0.25	0.274994	0.240021	0.190002	0.430023	0.27002	0.279999	0.339966	0.275024	0.35498	0.304993	0.234985	0.375	0.304993	0.289978	0.309998	0.265015	0.299988	0.309998	0.234985	0.209961	0.25	0.279968	0.349976	0.225098	0.344971	0.36499	0.349976	0.409912	0.26001	0.319946	0.215088	0.339966	0.309937	0.36499	0.390015	0.300049
72	PC-ablated	normal reafference control	0.34	0.565002	0.970001	0.684998	0.645004	0.519989	0.494995	0.580002	0.490005	0.454987	0.440002	0.540009	0.48999	0.570007	0.605011	0.834991	0.61499	0.575012	0.455017	0.585022	0.359985	0.924988	0.639954	0.610046	0.60498	0.754944	0.690002	0.549988	0.700012	0.514954	0.835022	0.48999	0.269958	NaN	NaN	NaN	NaN	NaN	0.36499	NaN	0.575073	0.51001	0.265015	0.85498	0.86499	0.675049	0.730103
73	PC-ablated	normal reafference control	0.55	0.424999	0.410004	0.370003	0.455002	0.330002	0.384995	0.425003	0.559998	0.430023	0.490021	0.359985	0.36499	0.264984	0.470001	0.429993	0.430023	0.460022	0.325012	0.399963	0.409973	0.350037	0.299988	0.320007	0.304993	0.279968	0.355042	0.309998	0.27002	0.335022	0.23999	0.299988	0.294983	NaN	0.339966	0.285034	0.410034	0.155029	0.26001	NaN	0.299927	0.275024	0.25	0.275024	0.430054	0.390015	0.304932
74	PC-ablated	normal reafference control	0.27	0.380001	0.344994	0.279999	0.470001	0.444992	0.464996	0.419998	0.410004	0.434998	0.384979	0.264984	0.5	0.515015	0.595001	0.5	0.494995	0.619995	0.5	0.589966	0.625	0.575012	0.469971	0.609985	0.585022	0.590027	0.584961	0.524963	0.710022	0.5	0.534973	0.76001	0.549988	0.695007	0.655029	0.660034	0.599976	0.630005	0.64502	0.564941	0.619995	0.580078	0.575073	0.609985	0.435059	0.505005	0.530029
75	PC-ablated	normal reafference control	0.235	0.244999	0.269997	0.284996	0.334991	0.345001	0.309998	0.375	0.389999	0.214996	0.335022	0.415009	0.309998	0.315002	0.370026	0.329987	0.309998	0.36499	0.369995	0.380005	0.294983	0.36499	0.380005	0.309998	0.339966	0.389954	0.330017	0.419983	0.415039	0.429993	0.304993	0.375	0.309998	0.294983	0.334961	0.515015	0.275024	0.375	0.425049	0.38501	0.310059	0.359985	0.339966	0.339966	0.125	0.414917	0.23999
76	PC-ablated	normal reafference control	0.185	0.330002	0.330002	0.364998	0.155006	0.104996	0.369995	0.345001	0.194992	0.329987	0.35498	0.324982	0.330017	0.360016	0.424988	0.315002	0.410004	0.5	0.404968	0.51001	0.455017	0.369995	0.419983	0.399963	0.465027	0.409973	0.424988	0.554993	0.494995	0.51001	0.384949	0.644958	0.52002	0.484985	0.455078	0.625	0.445068	0.399902	0.459961	0.39502	0.51001	0.384888	0.460083	0.400024	0.559937	0.484985	0.599976
77	PC-ablated	normal reafference control	0.53	0.73	0.449997	0.625	0.714996	0.689987	0.845001	0.880005	0.550003	0.950012	0.875	1.11002	0.834991	0.130005	0.644989	0.63501	0.549988	0.740051	0.690002	0.960022	0.77002	0.699951	0.654968	0.785034	0.72998	0.890015	0.690002	0.76001	0.304993	0.86499	0.670044	0.695007	0.850037	0.715027	0.76001	0.560059	0.655029	0.724976	0.11499	0.130005	0.780029	0.655029	0.814941	0.640015	0.795044	0.76001	0.690063
78	PC-ablated	normal reafference control	0.349999	NaN	0.410004	0.114998	0.494995	0.425003	0.389999	0.404999	0.48999	0.320007	0.404999	0.410004	0.365021	0.175018	0.415009	0.475006	0.174988	0.389954	0.380005	0.465027	0.405029	0.494995	0.359985	0.39502	0.390015	0.330017	0.329956	0.419983	0.329956	0.429993	0.440002	0.540039	0.524963	0.774963	0.36499	0.349976	0.519897	0.535034	0.570068	0.64502	0.350098	0.369995	0.574951	0.330078	0.280029	0.299927	0.359985
79	PC-ablated	normal reafference control	0.45	0.305	0.254997	NaN	0.100006	NaN	0.270004	0.115005	NaN	0.464996	0.309998	0.420013	0.200012	0.244995	0.26001	0.275024	0.109985	0.245056	0.445007	0.505005	0.450012	0.279968	0.11499	0.464966	0.61499	0.334961	0.450012	0.529968	0.589966	0.39502	0.47998	0.48999	0.304993	0.5	0.525024	0.48999	0.505005	0.244995	0.569946	0.609985	0.244995	0.454956	0.14502	0.464966	0.219971	0.36499	0.454956
80	PC-ablated	normal reafference control	0.245	0.185001	0.5	0.239998	0.314987	0.214996	0.240005	0.350006	0.330002	0.304993	0.290009	0.315002	0.255005	0.315002	0.244995	0.169983	0.190002	0.26001	0.264954	0.220032	0.224976	0.285034	0.375	0.35498	0.209961	0.274963	NaN	0.219971	NaN	0.325012	NaN	NaN	0.23999	0.344971	0.22998	0.234985	0.22998	0.23999	0.219971	0.194946	0.255005	0.409912	0.224976	0.344971	0.339966	0.299927	0.300049
81	PC-ablated	normal reafference control	0.175	0.575001	0.689995	0.855003	0.695007	0.769989	0.389999	1.02499	0.675003	0.285004	0.324982	0.380005	0.334991	0.329987	0.36499	0.334991	0.474976	0.405029	0.660034	1.005	0.459961	0.965027	0.380005	1.07001	0.919983	0.255005	0.359985	1.08002	0.855042	1.02496	0.704956	0.460022	1.185	0.464966	0.790039	0.540039	0.655029	0.665039	0.529907	0.47998	0.440063	0.714966	0.869995	0.594971	0.805054	1.18506	1.15002
82	PC-ablated	normal reafference control	0.51	0.360001	0.375	0.269997	0.439987	0.539993	0.415009	0.404999	0.594986	0.565002	0.434998	0.559998	0.449982	0.529999	0.609985	0.539978	0.524994	0.559998	0.519958	0.549988	0.765015	0.60498	0.599976	0.690002	0.700012	0.580017	0.574951	0.459961	0.664978	0.465027	0.535034	0.440002	0.630005	0.669983	0.535034	0.525024	0.5	0.415039	0.61499	0.494995	0.440063	0.540039	0.494995	0.984985	0.469971	0.60498	0.494995
83	PC-ablated	normal reafference control	0.605	0.170002	0.139999	0.220001	0.404999	0.494995	0.485001	0.535004	0.119995	0.440002	0.339996	1.01001	0.115021	0.154999	0.125	0.119995	0.144989	0.434998	0.169983	0.169983	0.410034	0.734985	0.149963	0.565002	0.179993	0.184998	0.275024	0.440002	0.130005	0.375	0.22998	0.209961	0.294983	0.174988	0.180054	0.219971	0.11499	0.27002	0.420044	0.154907	0.150024	0.11499	1.11011	0.435059	0.465088	0.194946	0.650024
1	PC-ablated	lag-trained	0.6	0.665001	0.564995	0.415001	0.475006	0.419998	0.449997	0.38501	0.505005	0.47998	0.470001	0.404999	0.435028	0.535004	0.445007	0.505005	0.529999	0.440002	0.434998	0.414978	0.734985	0.780029	0.765015	0.799988	0.920044	0.765015	0.86499	0.799988	0.830017	0.880005	0.775024	0.914978	0.940002	0.77002	0.790039	0.800049	0.939941	0.88501	0.88501	0.969971	0.744995	0.935059	0.765015	0.940063	0.740112	0.905029	0.905029
2	PC-ablated	lag-trained	0.28	0.344997	0.329994	0.269997	0.360001	0.310013	0.300003	0.345001	0.330002	0.269989	0.304993	0.36499	0.329987	0.380005	0.380005	0.330017	0.355011	0.375	0.309998	0.304993	0.655029	0.315002	0.734985	0.714966	0.26001	0.36499	0.63501	0.349976	0.334961	0.269958	0.394958	0.400024	0.344971	0.420044	0.39502	0.274902	0.550049	0.655029	0.64502	0.459961	0.334961	0.290039	0.319946	0.275024	0.525024	0.300049	0.349976
3	PC-ablated	lag-trained	0.425	0.355	0.625	0.650002	0.560013	0.5	0.539993	0.349991	0.5	0.565002	0.404999	0.334991	0.404999	0.535004	0.274994	0.380005	0.415009	0.38501	0.394958	0.409973	0.430054	0.730042	0.470032	0.409973	0.390015	0.554993	0.330017	0.390015	0.325012	0.76001	0.659973	0.434998	0.109985	0.359985	0.675049	0.640015	0.474976	0.674927	0.609985	0.429932	0.719971	0.349976	0.125	0.609985	0.724976	0.659912	0.665039
4	PC-ablated	lag-trained	0.22	0.224998	0.290001	0.574997	0.389999	0.345001	0.345001	0.304993	0.294998	0.304993	0.320007	0.35498	0.410004	0.304993	0.375	0.370026	0.415009	0.445007	0.345032	0.334961	0.47998	0.359985	0.35498	0.255005	0.355042	0.399963	0.36499	0.325012	0.825012	0.419983	0.384949	0.820007	0.789978	0.779968	0.825073	0.590088	0.36499	0.484985	0.469971	0.419922	0.339966	0.589966	0.744995	0.455078	0.36499	0.650024	0.765015
5	PC-ablated	lag-trained	0.205001	0.25	0.240005	0.395004	0.334991	0.345001	0.354996	0.550003	0.315002	0.355011	0.359985	0.419983	0.465027	0.300018	0.425018	0.38501	0.505005	0.35498	0.429993	0.544983	0.789978	0.724976	0.720032	0.105042	0.60498	0.539978	0.549988	0.575012	0.669983	0.795044	0.630005	0.525024	0.625	0.545044	0.36499	0.554932	0.100098	0.559937	0.755005	0.644897	0.849976	0.619995	0.61499	0.655029	0.464966	0.355103	0.575073
6	PC-ablated	lag-trained	0.13	0.115002	0.125	0.104996	NaN	NaN	NaN	NaN	NaN	NaN	NaN	NaN	NaN	0.235016	NaN	0.110016	0.119995	NaN	0.109985	NaN	0.315002	0.304993	NaN	0.410034	NaN	0.52002	0.390015	0.10498	0.315002	0.39502	0.549988	0.265015	0.320007	NaN	NaN	0.27002	0.740112	0.255005	0.309937	0.155029	NaN	0.204956	0.224976	0.125	NaN	0.285034	0.209961
7	PC-ablated	lag-trained	0.184999	0.395	0.309998	0.340004	0.369995	0.345001	0.410004	0.375	0.404999	0.424988	0.315002	0.375	0.330017	0.359985	0.404999	0.329987	0.375	0.379944	0.36499	0.434998	0.684998	0.715027	0.690002	0.595032	0.304993	0.734985	0.359985	0.73999	0.744995	0.660034	0.534973	0.72998	0.234985	0.25	0.324951	0.585083	0.545044	0.280029	0.285034	0.515015	0.559937	0.345093	0.685059	0.650024	0.169922	0.469971	0.650024
8	PC-ablated	lag-trained	1.06	0.619999	0.455002	0.440002	0.455002	0.455002	0.485001	0.475006	0.460007	0.460022	0.475006	0.475006	0.445007	0.450012	0.505005	0.474976	0.474976	0.455017	0.48999	0.445007	0.775024	0.75	0.72998	0.570007	0.640015	0.679993	0.595032	0.640015	0.755005	0.669983	0.774963	0.61499	0.73999	0.60498	0.665039	0.684937	0.719971	0.599976	0.655029	0.675049	0.665039	0.805054	0.529907	0.76001	NaN	0.779907	0.610107
9	PC-ablated	lag-trained	0.32	0.279999	0.279999	0.290001	0.419998	0.445007	0.375	0.400009	0.425003	0.420013	0.47998	0.390015	0.429993	0.470001	0.449982	0.47998	0.445007	0.404968	0.410034	0.389954	0.654968	0.695007	0.470032	0.775024	0.839966	0.710022	0.790039	0.759949	0.875	0.924988	0.790039	0.815002	0.744995	0.804993	0.85498	0.670044	0.704956	0.75	0.73999	0.694946	0.725098	0.625	0.890015	1.16992	0.73999	0.794922	0.719971
10	PC-ablated	lag-trained	0.225	0.27	0.25	0.269997	0.279991	0.315002	0.274994	0.285004	0.310013	0.315002	0.274994	0.289978	0.314972	0.279999	0.26001	0.300018	0.265015	0.315002	0.280029	0.255005	0.324951	0.315002	0.294983	0.380005	0.27002	0.325012	0.300049	0.225037	0.35498	0.325012	0.340027	0.320007	0.359985	0.289978	0.329956	0.375	0.64502	0.63501	0.680054	0.660034	0.394897	0.334961	0.345093	0.619995	0.630005	0.559937	0.659912
11	PC-ablated	lag-trained	0.24	0.174999	0.565002	0.379997	0.404999	0.439987	0.440002	0.454987	0.5	0.584991	0.414978	0.555023	0.459991	0.440002	0.529999	0.579987	0.575012	0.475037	0.579956	0.525024	0.429993	0.494995	0.820007	0.809998	0.660034	0.27002	0.710022	0.674988	0.73999	0.744995	0.720032	0.75	0.755005	0.705017	0.820068	0.699951	0.694946	0.724976	0.779907	0.794922	0.77002	0.810059	0.484985	0.694946	0.72998	0.699951	0.705078
12	PC-ablated	lag-trained	0.31	0.355	0.334999	0.314995	0.330002	0.345001	0.434998	0.399994	0.399994	0.429993	0.39502	0.394989	0.475006	0.5	0.464996	0.389984	0.424988	0.410034	0.434998	0.404968	0.75	0.695007	0.714966	0.664978	0.76001	0.625	0.519958	0.785034	0.659973	0.73999	0.779968	0.670044	0.774963	0.710022	0.685059	0.724976	0.76001	0.685059	0.724976	0.684937	0.785034	0.77002	0.724976	0.700073	0.719971	0.734985	0.785034
13	PC-ablated	lag-trained	0.23	0.280003	0.239998	0.330002	0.175003	0.410004	0.400009	0.430008	0.380005	0.339996	0.450012	0.349976	0.305023	0.265015	0.505005	0.52002	0.465027	0.304993	0.419983	0.434998	0.690002	0.705017	0.75	0.650024	0.75	0.634949	0.664978	0.919983	0.825012	0.190002	0.765015	0.809998	0.839966	0.700012	0.130005	0.704956	0.669922	0.76001	0.61499	0.774902	0.709961	0.670044	0.620117	0.655029	0.699951	0.684937	0.625
14	PC-ablated	lag-trained	0.97	0.470001	0.540001	0.155006	0.270004	NaN	NaN	NaN	0.454987	0.470001	0.440002	0.410004	0.545013	0.554993	0.144989	0.190002	0.420013	0.350037	0.419983	NaN	0.38501	0.325012	0.359985	0.109985	0.264954	0.434998	0.330017	0.344971	0.190002	0.619995	0.39502	0.26001	0.294983	0.259949	0.630005	0.340088	0.310059	0.594971	0.715088	0.279907	0.810059	0.704956	0.280029	0.314941	0.525024	0.27002	0.674927
15	PC-ablated	lag-trained	0.525	0.580002	0.75	0.779999	1.00999	0.695007	0.799988	0.664993	0.76001	0.809998	0.625	0.820007	0.744995	0.684998	0.559998	0.449982	0.559998	NaN	0.539978	NaN	0.494995	0.790039	NaN	0.664978	NaN	0.940002	0.459961	0.650024	NaN	0.715027	0.615051	0.869995	0.450012	0.590027	0.119995	0.869995	0.565063	0.405029	0.544922	0.714966	0.380005	0.704956	0.690063	0.64502	0.505005	0.675049	0.255005
16	PC-ablated	lag-trained	0.18	0.209999	0.209999	0.210007	0.279999	0.210007	0.204987	0.220001	0.259995	0.309998	0.26001	0.350006	0.300018	0.309998	0.300018	0.279999	0.244995	0.25	0.315002	0.280029	0.289978	0.230042	0.25	0.299988	0.284973	0.304993	0.274963	0.36499	0.345032	0.179993	0.130005	0.329956	0.309998	0.259949	0.325073	0.305054	0.285034	0.280029	0.26001	0.130005	0.320068	0.244995	0.334961	0.305054	0.27002	0.330078	0.255005
17	PC-ablated	lag-trained	0.31	0.294998	0.299995	0.345001	0.345001	0.330002	0.380005	0.330002	0.404999	0.265015	0.295013	0.36499	0.305023	0.290009	0.350006	0.410004	0.295013	0.320007	0.300049	0.325012	0.289978	0.600037	0.309998	NaN	0.13501	NaN	NaN	0.26001	0.390015	NaN	NaN	0.25	NaN	0.125	0.13501	0.269897	NaN	0.255005	0.234985	0.310059	0.174927	0.23999	NaN	0.11499	0.125	0.140015	0.150024
18	PC-ablated	lag-trained	0.34	0.355	0.555	0.264999	0.494995	0.485001	0.514999	0.5	0.630005	0.460022	0.440002	0.425018	0.484985	0.47998	0.480011	0.435028	0.459991	0.525024	0.530029	0.469971	0.720032	0.710022	0.705017	0.655029	0.244995	0.650024	0.72998	0.659973	0.595032	0.660034	0.764954	0.23999	0.699951	0.609985	0.579956	0.589966	0.584961	0.619995	0.669922	0.13501	0.674927	0.305054	0.64502	0.60498	0.674927	0.630005	0.594971
19	PC-ablated	lag-trained	0.21	0.165001	0.105003	0.114998	0.154999	0.125	0.160004	0.12999	0.104996	0.110016	0.269989	0.234985	NaN	0.144989	0.190002	0.169983	0.134979	0.140015	0.465027	NaN	0.155029	0.269958	0.179993	0.184998	0.200012	0.22998	0.214966	0.195007	0.215027	0.179993	0.155029	0.180054	0.169983	0.155029	0.214966	0.11499	0.214966	0.255005	0.224976	0.25	0.215088	0.180054	0.194946	0.190063	0.214966	0.200073	0.255005
20	PC-ablated	lag-trained	0.285	0.134998	0.145004	0.205002	NaN	0.105011	NaN	0.110001	0.279999	NaN	0.214996	0.125	0.184998	0.160004	0.304993	0.120026	0.179993	0.219971	0.244995	0.155029	0.144958	0.269958	0.304993	NaN	NaN	NaN	0.349976	NaN	NaN	0.220032	0.255005	NaN	NaN	NaN	NaN	0.164917	NaN	0.340088	NaN	0.125	0.180054	0.160034	NaN	0.14502	0.280029	0.175049	0.159912
21	PC-ablated	lag-trained	0.195	0.204998	0.224998	0.195	0.244995	0.25499	0.235001	0.285004	0.220001	0.23999	0.225006	0.26001	0.255005	0.220001	0.234985	0.255005	0.234985	0.209961	0.22998	0.225037	0.205017	0.214966	0.190002	0.200012	0.230042	0.219971	0.25	0.210022	0.284973	0.234985	0.265015	0.274963	0.204956	0.190002	0.219971	0.23999	0.180054	0.220093	0.189941	0.225098	0.22998	0.170044	0.13501	0.185059	0.204956	0.194946	0.209961
22	PC-ablated	lag-trained	0.205	0.244999	0.285004	0.32	0.360001	0.264999	0.289993	0.325012	0.345001	0.294983	0.269989	0.25	0.350006	0.324982	0.304993	0.299988	0.360016	0.325012	0.389954	0.309998	0.329956	0.285034	0.300049	0.424988	0.330017	0.279968	0.340027	0.309998	0.375	0.590027	0.445007	0.390015	0.330017	0.38501	0.565063	0.349976	0.790039	0.359985	0.38501	0.655029	0.64502	0.445068	0.619995	0.76001	0.689941	0.709961	0.734985
23	PC-ablated	lag-trained	0.56	0.454998	0.455002	0.325005	0.540009	0.48999	0.465012	0.409988	0.375	0.38501	0.48999	0.429993	0.419983	0.434998	0.429993	0.475006	0.444977	0.460022	0.480042	0.415039	0.690002	0.630005	0.605042	0.61499	0.655029	0.63501	0.23999	0.570007	0.704956	0.705017	0.720032	0.654968	0.669983	0.720032	0.709961	0.625	0.630005	0.704956	0.664917	0.61499	0.649902	0.619995	0.61499	0.554932	0.494995	0.189941	0.435059
24	PC-ablated	lag-trained	0.265	0.23	0.434998	0.349998	0.279999	0.419998	0.404999	0.375	0.395004	0.399994	0.430023	0.410004	0.454987	0.445007	0.415009	0.415009	0.380005	0.425049	0.330017	0.36499	0.690002	0.630005	0.669983	0.700012	0.619995	0.630005	NaN	0.674988	0.599976	0.630005	0.644958	0.640015	0.5	0.580017	0.52002	0.160034	0.600098	0.554932	0.574951	0.23999	0.190063	0.704956	0.64502	0.685059	0.619995	0.224976	0.234985
25	PC-ablated	lag-trained	0.474999	0.380001	0.379997	0.190002	0.520004	0.339996	0.375	0.559998	0.449997	0.455017	0.529999	0.459991	0.475006	0.415009	0.5	0.485016	0.584991	0.494995	0.589966	0.544983	0.660034	0.705017	0.820007	0.734985	0.755005	0.649963	0.765015	0.77002	0.715027	0.795044	0.929993	0.825012	0.720032	0.650024	0.77002	0.780029	0.774902	0.86499	0.814941	0.695068	0.719971	0.795044	0.719971	0.684937	0.789917	0.714966	0.680054
26	PC-ablated	lag-trained	0.26	0.424999	0.389999	0.425003	0.485008	0.444992	0.440002	0.414993	0.535004	0.430023	0.429993	0.450012	0.475006	0.434998	0.51001	0.434998	0.504974	0.440002	0.450012	0.455017	0.700012	0.815002	0.719971	0.700012	0.734985	0.840027	0.679993	0.705017	0.675049	0.710022	0.724976	0.724976	0.710022	0.714966	0.684937	0.824951	0.674927	0.705078	0.730103	0.660034	0.680054	0.744995	0.694946	0.714966	0.655029	0.660034	0.689941
27	PC-ablated	lag-trained	0.305	0.514999	0.334999	0.544998	0.559998	0.410004	0.394989	0.315002	0.400009	0.315002	0.39502	0.38501	0.419983	0.369995	0.450012	0.315002	0.345001	0.355042	0.335022	0.375	0.429993	0.804993	0.359985	0.700012	0.710022	0.440002	0.409973	0.359985	0.680054	0.390015	0.38501	0.525024	0.450012	0.765015	0.665039	0.61499	0.610107	0.584961	0.474976	0.38501	0.73999	0.570068	0.454956	0.705078	0.764893	0.724976	0.415039
28	PC-ablated	lag-trained	0.25	0.485001	0.480003	0.504997	0.634995	NaN	0.554993	0.410004	0.480011	0.425018	0.444977	0.375	0.410004	0.52002	0.429993	0.470001	0.404999	0.445007	0.420044	0.460022	0.455017	0.73999	0.744995	0.790039	0.735046	0.809998	0.674988	0.714966	0.73999	0.719971	0.725037	0.709961	0.625	NaN	0.715088	0.575073	0.630005	0.61499	0.650024	0.5	0.550049	0.609985	0.599976	0.435059	0.375	0.535034	0.505005
29	PC-ablated	lag-trained	0.28	0.334999	0.285004	0.340004	0.320007	0.289993	0.309998	0.345001	0.294998	0.38501	0.324982	0.349976	0.394989	0.355011	0.380005	0.375	0.369995	0.38501	0.450012	0.349976	0.38501	0.400024	0.36499	0.5	0.655029	0.365051	0.27002	0.389954	0.35498	0.534973	0.375	0.515015	0.315002	0.535034	0.470093	0.204956	0.334961	0.27002	0.359985	0.325073	0.35498	0.334961	0.430054	0.265015	0.339966	0.340088	0.209961
30	PC-ablated	lag-trained	0.165	0.185001	NaN	0.284996	NaN	0.214996	0.244995	NaN	0.339996	0.48999	0.445007	0.654999	0.175018	0.605011	0.450012	0.51001	0.210022	0.279968	0.355042	0.454956	NaN	0.179993	0.219971	0.629944	0.325012	0.429993	0.220032	0.215027	0.649963	NaN	NaN	0.180054	NaN	0.649963	0.294922	0.234985	0.375	0.204956	0.244995	0.319946	0.255005	0.150024	0.194946	0.170044	0.535034	NaN	0.390015
31	PC-ablated	lag-trained	0.115	0.125	0.349998	NaN	NaN	0.164993	NaN	0.165009	0.235001	NaN	NaN	0.200012	0.14502	0.26001	NaN	NaN	0.174988	NaN	0.204956	0.210022	0.200012	NaN	NaN	0.190002	0.234985	0.234985	0.244995	0.23999	0.22998	0.190002	0.26001	NaN	0.219971	0.290039	0.230103	0.224976	0.224976	0.224976	0.23999	0.23999	0.349976	0.530029	0.380005	0.324951	0.23999	0.320068	0.295044
32	PC-ablated	lag-trained	0.58	0.864998	0.894997	0.830002	0.804993	0.820007	NaN	0.954987	0.675003	0.574982	0.529999	0.690002	0.744995	0.684998	0.529999	0.660004	0.605011	0.609985	0.670044	0.535034	1.26001	0.570007	0.915039	0.140015	0.919983	1.22504	1.02002	1.17499	0.120056	0.86499	0.820007	1.11499	NaN	0.909973	0.75	NaN	0.860107	NaN	1.27002	0.180054	0.954956	0.869995	NaN	1.13501	1.59497	0.220093	0.185059
33	PC-ablated	lag-trained	0.195	0.290001	0.399994	0.425003	0.690002	0.494995	0.479996	0.485001	0.539993	0.47998	0.505005	0.459991	0.525024	0.485016	0.540009	0.464996	0.550018	0.450012	0.485046	0.470032	0.140015	0.710022	0.744995	0.724976	0.695007	0.679993	0.64502	0.700012	0.679993	0.705017	0.715027	0.660034	0.570007	0.63501	0.715088	0.659912	0.694946	0.715088	0.674927	0.765015	0.765015	0.690063	0.694946	0.714966	0.72998	0.794922	0.780029
34	PC-ablated	lag-trained	0.195	0.254997	0.330002	0.245003	0.319992	0.419998	0.49501	0.349991	0.37999	0.35498	0.355011	0.47998	0.350006	0.324982	0.38501	0.36499	0.350006	0.369995	0.529968	0.345032	0.720032	0.410034	0.73999	0.804993	0.724976	0.660034	0.63501	0.804993	0.700012	0.724976	0.695007	0.679993	0.35498	0.690002	0.705078	0.720093	0.705078	0.765015	0.755005	0.630005	0.60498	0.630005	0.77002	0.705078	0.709961	0.755005	0.744995
35	PC-ablated	lag-trained	0.184999	0.189999	0.235001	0.240005	0.285004	0.315002	0.345001	0.279999	0.290009	0.269989	0.389984	0.309998	0.244995	0.27002	0.11499	0.290009	0.25	0.285034	0.299988	0.279968	0.22998	0.25	0.275024	0.309998	0.320007	0.224976	0.22998	0.235046	0.284973	0.244995	0.234985	0.290039	0.25	0.23999	0.209961	0.240112	0.255005	0.234985	0.209961	0.26001	0.234985	0.209961	0.255005	0.214966	0.314941	0.214966	0.210083
36	PC-ablated	lag-trained	0.174999	0.220001	0.384995	0.394997	0.225006	0.419998	0.265015	0.335007	0.279999	0.380005	0.309998	0.38501	0.399994	0.434998	0.389984	0.350006	0.25	0.419983	0.380005	0.409973	0.670044	0.35498	0.565002	0.660034	0.590027	0.620056	0.525024	0.590027	0.589966	0.565002	0.734985	0.789978	0.309998	0.679993	0.690063	0.560059	0.600098	0.650024	0.694946	NaN	0.61499	0.425049	0.409912	0.609985	0.589966	0.579956	0.185059
37	PC-ablated	lag-trained	0.570001	NaN	0.900002	NaN	0.895004	0.650009	NaN	0.714996	NaN	NaN	0.490021	NaN	NaN	0.714996	NaN	NaN	NaN	0.25	NaN	0.445007	NaN	NaN	0.700012	0.255005	NaN	0.690002	NaN	NaN	0.650024	NaN	NaN	NaN	NaN	0.359985	NaN	0.36499	0.390015	0.315063	NaN	NaN	NaN	NaN	0.329956	NaN	0.709961	NaN	NaN
38	PC-ablated	lag-trained	0.255	0.52	0.445	0.485001	0.520004	0.415009	0.464996	0.425003	0.455002	0.484985	0.454987	0.415009	0.399994	0.480011	0.464996	0.515015	0.519989	0.534973	0.505005	0.47998	0.76001	0.76001	0.650024	0.64502	0.63501	0.684998	0.605042	0.690002	0.679993	0.674988	0.549988	0.60498	0.670044	0.634949	0.170044	0.550049	0.599976	0.589966	NaN	0.630005	0.584961	0.594971	0.574951	0.609985	0.594971	0.48999	0.63501
39	PC-ablated	lag-trained	0.32	0.25	0.299995	0.385002	0.375	0.419998	0.315002	0.400009	0.384995	0.355011	0.349976	0.289978	0.324982	0.425018	0.36499	0.415009	0.470001	0.400024	0.5	0.469971	0.404968	0.664978	0.719971	0.76001	0.700012	0.355042	0.630005	0.679993	0.794983	0.38501	0.339966	0.63501	0.679993	0.409973	0.64502	0.72998	0.650024	0.719971	0.699951	0.48999	0.580078	0.319946	0.640015	0.369995	0.625	0.555054	0.429932
40	PC-ablated	lag-trained	0.235	0.255001	0.260002	0.240005	0.284988	0.290009	0.300003	0.209991	0.289993	0.289978	0.23999	0.244995	0.480011	0.269989	0.420013	0.274994	0.324982	0.234985	0.304993	0.280029	0.330017	0.234985	0.219971	0.76001	0.744995	0.320007	0.839966	0.75	0.710022	0.25	0.64502	0.659973	0.27002	0.434998	0.115112	0.869995	0.794922	0.734985	0.650024	0.339966	0.625	0.314941	0.719971	0.849976	0.22998	0.325073	0.329956
41	PC-ablated	lag-trained	0.245	0.365002	0.474998	0.470001	0.360001	0.300003	0.380005	0.310013	0.414993	0.394989	0.455017	0.434998	0.384979	0.459991	0.404999	0.389984	0.454987	0.404968	0.464966	0.440002	0.619995	0.710022	0.684998	0.725037	0.76001	0.744995	0.684998	0.684998	0.119995	0.840027	0.759949	0.75	0.640015	0.815002	0.679932	0.77002	0.724976	0.765015	0.73999	0.695068	0.789917	0.789917	0.785034	0.714966	0.720093	0.594971	0.779907
42	PC-ablated	lag-trained	0.145	0.240002	0.275002	0.400002	0.369995	0.380005	0.304993	0.25	0.279999	0.454987	0.22998	0.39502	0.63501	0.315002	0.404999	0.235016	0.38501	0.309998	0.329956	0.240051	0.204956	0.225037	0.26001	0.355042	0.190002	0.195007	0.220032	0.234985	0.234985	0.474976	0.330017	NaN	NaN	0.164978	NaN	0.269897	0.23999	NaN	0.119995	NaN	NaN	NaN	NaN	NaN	0.300049	0.26001	0.255005
43	PC-ablated	lag-trained	0.155001	0.274998	0.214996	0.305	0.149994	0.169998	0.205002	0.175003	0.235001	0.410004	0.195007	0.279999	0.240021	0.209991	0.160004	0.205017	0.220001	0.185059	0.195007	0.409973	0.155029	0.184998	0.309998	0.224976	0.315002	0.210022	0.22998	0.334961	0.175049	0.154968	0.25	0.220032	0.109985	0.184998	0.119995	0.22998	0.13501	0.244995	0.224976	0.244995	0.214966	0.130005	0.185059	0.22998	NaN	0.199951	0.220093
44	PC-ablated	lag-trained	0.174999	0.195004	0.345001	0.240005	0.399994	0.25	0.230011	0.419998	0.255005	0.26001	NaN	0.325012	0.274994	0.480011	0.345001	0.190002	0.410004	0.304993	0.429993	0.420044	0.344971	0.105042	0.415039	0.459961	0.405029	0.595032	0.27002	0.494995	0.550049	0.304993	0.285034	0.51001	0.289978	0.450012	0.550049	0.51001	0.535034	NaN	0.369995	0.234985	0.505005	0.564941	0.484985	0.469971	0.440063	0.64502	0.575073
45	PC-ablated	lag-trained	0.255	0.514999	0.334999	0.345001	0.444992	0.419998	0.449997	0.399994	0.419998	0.494995	0.475006	0.410004	0.450012	0.48999	0.429993	0.419983	0.449982	0.450012	0.469971	0.434998	0.719971	0.794983	0.714966	0.780029	0.724976	0.719971	0.680054	0.690002	0.77002	0.850037	0.710022	0.690002	0.934998	0.804993	0.709961	0.725098	0.72998	0.804932	0.890015	0.944946	0.914917	0.780029	0.75	0.715088	0.849976	0.790039	0.719971
46	PC-ablated	lag-trained	0.295	0.310001	0.32	0.43	0.324997	0.154999	0.414993	0.279999	0.350006	0.360016	0.459991	0.399994	0.584991	0.39502	0.404999	0.459991	0.345001	0.664978	0.375	0.304993	0.744995	0.710022	0.575012	NaN	0.659973	0.654968	NaN	0.100037	0.524963	NaN	NaN	0.100037	0.13501	0.275024	0.125	0.619995	0.359985	0.580078	0.540039	0.23999	0.23999	0.22998	0.244995	0.214966	NaN	0.390015	NaN
47	PC-ablated	lag-trained	0.275	0.310001	0.235001	0.169998	0.369995	0.389999	0.369995	0.279999	0.694992	0.409973	0.5	0.299988	0.434998	0.890015	0.584991	0.355011	0.329987	0.350037	0.429993	0.455017	0.544983	0.655029	0.710022	0.86499	0.820007	0.644958	0.705017	0.72998	0.519958	1.04999	0.225037	0.724976	1.245	0.570007	0.829956	0.680054	0.400024	0.61499	0.880005	0.935059	0.97998	0.710083	0.559937	0.664917	0.505005	0.775024	0.899902
48	PC-ablated	lag-trained	0.365	0.5	0.365005	0.470001	0.440002	0.444992	0.410004	0.5	0.490005	0.494995	0.545013	0.480011	0.584991	0.424988	0.669983	0.544983	0.779999	0.695007	0.559998	0.630005	0.734985	0.710022	0.755005	NaN	0.695007	0.679993	0.780029	0.789978	0.670044	NaN	0.795044	0.554993	0.605042	0.695007	0.710083	0.809937	0.644897	0.694946	0.715088	0.834961	0.705078	0.584961	0.755005	0.704956	0.655029	0.76001	0.339966
49	PC-ablated	lag-trained	0.24	0.310001	0.305	0.410004	0.369995	NaN	0.444992	0.48999	0.330002	0.429993	NaN	0.424988	0.410004	NaN	0.434998	NaN	0.430023	NaN	0.434998	0.409973	NaN	0.60498	NaN	0.654968	0.680054	NaN	NaN	0.675049	0.639954	0.26001	NaN	0.684998	0.5	NaN	0.724976	0.110107	0.640015	0.565063	NaN	0.549927	0.599976	0.170044	NaN	0.594971	0.515015	0.425049	NaN
50	PC-ablated	lag-trained	0.225	0.285004	0.485001	0.409996	0.51001	0.470001	0.470001	0.404999	0.419998	0.399994	0.394989	0.419983	0.445007	0.440002	0.459991	0.450012	0.38501	0.409973	0.450012	0.330017	0.744995	0.599976	0.544983	0.600037	0.554993	0.48999	0.590027	0.695007	0.669983	0.714966	0.724976	0.705017	0.570007	0.524963	0.540039	0.714966	0.535034	0.460083	0.48999	0.475098	0.444946	0.48999	0.48999	0.550049	0.424927	0.150024	0.640015
51	PC-ablated	lag-trained	0.31	0.225002	0.269997	0.340004	0.300003	0.350006	0.285004	0.279999	0.345001	0.315002	0.325012	0.334991	0.309998	0.299988	0.265015	0.339996	0.300018	0.315002	0.304993	0.320007	0.304993	0.315002	0.350037	0.690002	0.300049	0.470032	0.494995	0.72998	0.375	0.650024	0.630005	0.664978	0.579956	0.529968	0.349976	0.27002	0.300049	0.695068	0.334961	0.285034	0.269897	0.380005	0.555054	0.449951	0.665039	0.299927	0.325073
52	PC-ablated	lag-trained	0.195	0.215	0.224998	0.259995	0.244995	0.285004	0.320007	0.255005	0.294998	0.305023	0.240021	0.25	0.350006	0.25	0.259979	0.25	0.269989	0.285034	0.259949	0.284973	0.309998	0.234985	0.315002	0.309998	0.255005	0.320007	0.26001	0.224976	0.289978	0.315002	0.525024	0.25	0.23999	0.285034	0.189941	0.255005	0.26001	0.274902	0.255005	0.25	0.234985	0.565063	0.294922	0.77002	0.475098	0.324951	0.349976
53	PC-ablated	lag-trained	0.23	0.315002	0.169998	0.354996	0.255005	0.324997	0.345001	0.345001	0.395004	0.360016	0.350006	0.25	0.359985	0.394989	0.309998	0.315002	0.350006	0.304993	0.330017	0.315002	0.780029	0.340027	0.630005	0.600037	0.690002	0.600037	0.63501	0.705017	0.570007	0.694946	0.290039	0.470032	0.404968	0.724976	0.625	0.569946	0.665039	0.275024	0.344971	0.630005	NaN	0.324951	0.584961	0.26001	0.275024	0.255005	0.225098
54	PC-ablated	lag-trained	0.224999	0.235001	0.324997	0.32	0.38501	0.444992	0.360001	0.455002	0.559998	0.5	0.434998	0.704987	0.35498	0.410004	0.420013	0.535004	0.459991	0.440002	0.505005	0.460022	0.679993	0.674988	0.815002	0.205017	0.625	0.35498	0.659973	0.86499	0.610046	0.794983	0.75	0.705017	0.794983	0.680054	0.779907	0.795044	0.715088	0.275024	0.25	0.790039	0.804932	NaN	0.570068	0.335083	0.290039	0.689941	0.580078
55	PC-ablated	lag-trained	0.165	0.209999	0.254997	0.324997	0.225006	0.229996	0.335007	0.199997	0.210007	0.269989	0.370026	0.309998	0.304993	0.244995	0.299988	0.139984	0.255005	0.290039	0.335022	0.340027	0.27002	0.294983	0.26001	0.295044	0.47998	0.565002	0.554993	0.315002	0.255005	0.264954	0.224976	0.259949	0.369995	0.559998	0.27002	0.454956	0.575073	0.265015	0.204956	0.295044	0.300049	0.310059	0.305054	0.459961	0.5	0.295044	0.289917
56	PC-ablated	lag-trained	0.52	0.384998	0.43	0.369995	0.395004	0.5	0.430008	0.449997	0.425003	0.47998	0.39502	0.410004	0.404999	0.345001	0.429993	0.51001	0.454987	0.405029	0.38501	0.505005	0.765015	0.655029	0.630005	0.699951	0.669983	0.674988	0.63501	0.700012	0.615051	0.63501	0.724976	0.650024	0.684998	0.709961	0.690063	0.724976	0.675049	0.710083	0.630005	0.685059	0.695068	0.63501	0.675049	0.630005	0.63501	0.629883	0.630005
57	PC-ablated	lag-trained	0.24	0.174999	0.195	0.205002	0.290009	0.220001	0.199997	0.244995	0.25499	0.204987	0.164978	0.225006	0.214996	0.230011	0.139984	0.205017	0.320007	0.290039	0.184998	0.325012	0.274963	0.304993	0.224976	0.265015	0.220032	0.205017	0.214966	0.295044	0.265015	0.255005	0.209961	0.209961	0.214966	0.265015	0.14502	0.185059	0.189941	0.284912	0.284912	0.294922	0.204956	0.27002	0.23999	0.194946	0.195068	0.23999	0.185059
58	PC-ablated	lag-trained	0.265	0.244999	0.360001	0.375	0.369995	0.339996	0.350006	0.445007	0.349991	0.350006	0.380005	0.454987	0.459991	0.375	0.475006	0.309998	0.399994	0.359985	0.280029	0.414978	0.664978	0.609985	0.484985	0.669983	0.845032	0.809998	0.695007	0.715027	0.799988	0.76001	0.679993	0.25	0.424988	0.695007	0.72998	0.390015	0.275024	0.289917	0.594971	0.64502	0.755005	0.805054	0.244995	0.794922	0.789917	0.119995	0.61499
59	PC-ablated	lag-trained	0.445	0.389999	0.584999	1.005	0.490005	0.529999	0.619995	0.74501	0.714996	0.809998	0.689972	0.720001	0.524994	0.160004	0.555023	0.615021	0.869995	0.530029	0.524963	0.469971	0.855042	0.834961	0.834961	0.775024	0.830017	0.845032	NaN	0.679993	NaN	0.75	0.835022	0.85498	0.690002	0.695007	0.72998	0.664917	0.77002	0.294922	0.724976	0.630005	0.255005	NaN	0.719971	0.60498	0.505005	0.60498	0.780029
60	PC-ablated	lag-trained	0.29	0.925003	0.839996	0.360001	0.409988	0.38501	0.410004	0.419998	0.175003	0.350006	0.309998	0.320007	0.429993	0.445007	0.464996	0.449982	0.464996	0.244995	NaN	0.585022	0.450012	0.529968	0.195007	0.434998	0.429993	0.315002	0.589966	0.369995	0.384949	0.590027	0.450012	0.320007	0.465027	0.52002	0.549927	0.560059	0.195068	0.775024	0.289917	0.619995	0.555054	0.25	0.344971	0.35498	0.375	0.454956	0.36499
61	PC-ablated	lag-trained	0.305	0.314999	0.244995	0.665001	0.560013	0.695007	0.264999	0.110001	0.520004	0.154999	0.349976	0.200012	0.720001	0.440002	0.565002	0.665009	0.414978	0.375	0.280029	0.529968	0.290039	0.76001	0.72998	0.11499	0.700012	0.13501	0.849976	0.789978	0.88501	0.86499	0.705017	0.904968	0.184998	0.869995	0.859985	0.310059	0.334961	0.820068	0.154907	0.13501	0.694946	0.879883	0.14502	0.889893	0.73999	0.13501	0.73999
62	PC-ablated	lag-trained	0.325	0.310001	0.380005	0.464996	0.37001	0.315002	0.285004	0.394989	0.430008	0.360016	0.445007	0.38501	0.430023	0.355011	0.394989	0.420013	0.320007	0.38501	0.460022	0.340027	0.674988	0.734985	0.52002	0.549988	0.309998	0.629944	0.595032	0.64502	0.595032	0.494995	0.589966	0.625	0.615051	0.589966	0.655029	0.679932	0.685059	0.700073	0.609985	0.584961	0.640015	0.640015	0.689941	0.630005	0.555054	0.63501	0.525024
63	PC-ablated	lag-trained	0.1	0.334999	0.240005	0.494995	0.580002	0.459991	0.394989	0.415009	0.604996	0.63501	0.10498	0.295013	0.590027	0.599976	0.399994	0.309998	0.675018	0.545044	0.61499	0.630005	0.730042	1.04999	0.184998	0.695007	0.224976	0.13501	0.52002	NaN	NaN	0.255005	0.179993	0.11499	0.339966	0.320007	0.265015	0.290039	0.234985	0.140015	0.360107	0.214966	0.255005	0.265015	0.775024	0.190063	0.98999	0.299927	0.769897
64	PC-ablated	lag-trained	0.215	0.264999	0.339996	0.314995	0.345001	0.384995	0.244995	0.325012	0.584991	0.429993	0.390015	0.375	0.304993	0.325012	0.5	0.230011	NaN	NaN	0.295044	0.315002	0.755005	NaN	0.399963	0.390015	0.650024	0.880005	0.309998	0.534973	0.655029	0.284973	0.169983	NaN	0.294983	0.275024	0.39502	0.160034	0.349976	0.290039	0.285034	0.26001	0.314941	0.215088	0.454956	0.334961	0.64502	0.404907	0.35498
65	PC-ablated	lag-trained	0.259999	0.314999	0.275002	0.200005	0.37999	0.289993	0.295013	0.944992	0.115005	0.230011	0.26001	0.214996	NaN	NaN	NaN	0.335022	0.584991	0.285034	NaN	NaN	0.285034	0.679993	0.445007	0.595032	0.279968	0.600037	0.279968	NaN	1.09503	0.344971	0.649963	NaN	0.905029	0.290039	0.415039	NaN	0.220093	0.695068	0.214966	0.660034	0.450073	0.325073	0.320068	0.52002	0.174927	0.234985	0.285034
66	PC-ablated	lag-trained	0.375	0.215	0.479996	0.510002	0.275009	0.300003	0.365005	0.350006	0.319992	0.325012	0.264984	0.334991	0.345001	0.375	0.309998	0.559998	0.265015	0.280029	0.269958	0.289978	0.209961	0.180054	0.349976	0.540039	0.554993	0.519958	0.64502	0.589966	0.279968	0.570007	0.60498	0.48999	0.384949	0.525024	0.585083	0.169922	0.575073	0.689941	0.690063	0.534912	0.339966	0.589966	0.209961	0.505005	0.369995	0.474976	0.609985
67	PC-ablated	lag-trained	0.320001	0.314999	0.349998	0.355003	0.335007	0.375	0.369995	0.384995	0.375	0.444977	0.334991	0.399994	0.38501	0.404999	0.440002	0.329987	0.394989	0.325012	0.409973	0.409973	0.755005	0.704956	0.609985	0.640015	0.695007	0.684998	0.594971	0.654968	0.690002	0.575012	0.60498	0.450012	0.61499	0.690002	0.695068	0.769897	0.420044	0.644897	0.630005	0.714966	0.780029	0.689941	0.14502	0.719971	0.429932	0.684937	0.694946
68	PC-ablated	lag-trained	0.285	0.154999	0.420006	0.385002	0.5	0.300003	0.375	0.330002	0.330002	0.484985	0.375	0.375	0.38501	0.399994	0.330017	0.355011	0.329987	0.350037	0.399963	0.369995	0.61499	0.434998	0.205017	0.440002	0.465027	0.190002	0.369995	0.494995	0.440002	0.320007	0.27002	0.525024	0.330017	0.355042	0.329956	0.525024	0.584961	0.670044	0.675049	0.474976	0.369995	0.560059	0.439941	0.609985	0.339966	0.26001	NaN
69	PC-ablated	lag-trained	0.525	0.300003	0.270004	0.254997	0.315002	0.259995	0.360001	0.319992	0.305008	0.330017	0.375	0.325012	0.309998	0.330017	0.264984	0.109985	0.360016	0.344971	0.325012	0.315002	0.340027	0.310059	0.695007	0.640015	0.265015	0.209961	0.170044	0.444946	0.339966	0.375	0.125	0.294983	0.13501	0.409973	0.484985	0.134888	0.304932	0.314941	0.324951	0.324951	0.304932	0.35498	0.234985	0.11499	0.434937	0.320068	0.225098
70	PC-ablated	lag-trained	0.235	0.195	0.174995	0.170006	0.364998	0.275009	0.279999	0.274994	0.190002	0.350006	0.355011	0.269989	0.480011	0.350006	0.345001	0.315002	0.289978	0.304993	0.22998	0.280029	0.51001	0.445007	0.279968	0.210022	0.369995	0.27002	0.39502	0.625	0.285034	0.334961	0.27002	0.375	0.304993	0.5	0.5	0.235107	0.569946	0.64502	0.35498	0.164917	0.319946	0.299927	0.320068	0.330078	0.279907	0.359985	0.200073
71	PC-ablated	lag-trained	0.485001	0.150002	0.510002	0.519997	0.409988	0.514999	0.115005	0.324997	0.415009	0.324982	0.345001	0.434998	0.429993	0.184998	0.130005	0.299988	0.460022	0.285034	0.424988	0.349976	0.695007	0.600037	0.789978	0.684998	0.524963	0.700012	0.619995	0.730042	0.769958	0.650024	0.800049	0.855042	0.890015	0.890015	0.799927	0.804932	0.76001	0.855103	0.679932	0.700073	0.85498	0.815063	0.910034	0.594971	1.02002	0.670044	0.75
72	PC-ablated	lag-trained	0.13	0.25	0.315002	0.379997	0.274994	0.274994	0.285004	0.320007	0.284988	0.274994	0.234985	0.274994	0.390015	NaN	NaN	0.185028	NaN	0.27002	0.290039	0.13501	0.274963	0.155029	0.200012	0.220032	0.280029	0.225037	0.200012	0.244995	0.129944	0.14502	0.319946	0.130005	0.130005	0.11499	0.299927	0.339966	0.26001	NaN	0.140015	0.150024	0.160034	NaN	0.234985	0.125	0.125	0.26001	0.200073
73	PC-ablated	lag-trained	0.205001	0.165001	0.190002	0.235001	0.300003	0.229996	0.175003	0.165009	0.185013	0.244995	0.160004	0.269989	0.285004	0.345001	0.285004	0.27002	0.26001	0.325012	0.289978	0.340027	0.325012	0.505005	0.735046	0.340027	0.244995	0.869995	0.369995	0.25	0.345032	0.130005	0.23999	0.375	0.630005	0.405029	0.375	0.380005	0.185059	0.494995	0.275024	0.274902	0.325073	0.310059	0.349976	0.689941	0.360107	0.494995	0.684937
74	PC-ablated	lag-trained	0.265	0.52	0.590004	0.699997	0.544998	0.565002	0.535004	0.355011	0.485001	0.504974	0.410004	0.459991	0.350006	0.274994	0.38501	0.169983	0.36499	0.299988	0.459961	0.630005	0.184998	0.475037	0.474976	0.565002	0.390015	0.465027	0.669983	0.320007	0.525024	0.210022	0.304993	0.460022	0.255005	0.23999	0.140015	0.430054	0.535034	0.339966	0.474976	0.625	0.540039	0.149902	0.189941	0.474976	0.380005	0.38501	0.525024
75	PC-ablated	lag-trained	0.355	0.41	0.394997	0.519997	0.379997	0.779999	0.449997	0.449997	0.414993	0.339996	0.299988	0.355011	0.425018	0.48999	0.334991	0.459991	0.334991	0.38501	0.345032	0.349976	0.640015	0.305054	0.404968	0.664978	0.695007	0.709961	0.699951	0.619995	0.400024	0.625	0.589966	0.600037	0.539978	0.704956	0.674927	0.559937	0.625	0.679932	0.775024	0.709961	0.524902	0.509888	0.559937	0.63501	0.799927	0.619995	0.654907
76	PC-ablated	lag-trained	0.200001	0.510002	0.535004	0.769997	0.25499	0.724991	0.450012	0.669998	0.235001	0.394989	0.584991	0.369995	0.540009	0.630005	0.315002	0.490021	0.494995	0.585022	0.47998	0.590027	0.505005	0.340027	0.275024	0.565002	0.51001	0.484985	0.585022	0.690002	0.630005	0.815002	0.275024	0.280029	0.204956	0.840027	0.949951	0.97998	0.964966	0.780029	0.774902	0.259888	0.849976	0.25	0.279907	0.214966	0.309937	0.25	0.75
77	PC-ablated	lag-trained	0.205	0.34	0.394997	0.434998	0.179993	0.574997	0.570007	0.529999	0.425003	0.515015	0.154999	0.60498	0.549988	0.445007	0.540009	0.494995	0.570007	0.524963	0.570007	0.484985	0.755005	0.820007	0.789978	0.805054	0.880005	0.840027	0.735046	0.85498	0.75	0.720032	0.710022	0.73999	0.73999	0.690002	0.734985	0.775024	0.724976	0.734985	0.77002	0.704956	0.835083	0.774902	0.709961	0.695068	0.705078	0.75	0.690063
78	PC-ablated	lag-trained	0.22	0.27	0.214996	0.235001	0.304993	0.315002	0.345001	0.339996	0.349991	0.274994	0.36499	0.304993	0.360016	0.334991	0.329987	0.414978	0.360016	0.340027	0.464966	0.339966	0.5	0.835022	0.455017	0.959961	0.399963	0.319946	0.654968	0.284973	0.440002	0.575012	0.714966	0.309998	0.639954	0.369995	0.550049	0.695068	0.63501	0.319946	0.349976	0.640015	0.51001	0.625	0.64502	0.570068	0.650024	0.545044	0.609985
79	PC-ablated	lag-trained	0.505	0.525002	0.625	0.415001	0.474991	0.305008	0.419998	0.974991	0.449997	0.390015	0.855011	0.529999	0.745026	0.564972	0.390015	0.51001	0.480011	0.559998	0.534973	0.529968	0.875	0.805054	0.714966	0.714966	0.539978	0.60498	0.755005	0.619995	0.575012	0.725037	0.659973	0.664978	0.64502	0.804993	0.685059	0.675049	0.700073	0.680054	0.675049	0.650024	0.759888	0.810059	0.705078	0.72998	0.704956	0.675049	0.630005
80	PC-ablated	lag-trained	0.395	0.799999	0.445	0.534996	0.645004	0.559998	0.670013	0.680008	0.554993	0.679993	0.600006	0.429993	0.63501	0.619995	0.630005	0.714996	0.769989	0.690002	0.684998	0.559998	0.870056	0.784973	0.944946	0.834961	0.804993	0.825012	0.994995	0.975037	0.785034	0.790039	0.800049	0.744995	0.755005	0.765015	0.800049	0.869995	0.859985	0.825073	0.76001	0.764893	0.77002	0.744995	0.755005	0.765015	0.714966	0.849976	0.76001
81	PC-ablated	lag-trained	0.23	0.240002	0.294998	0.264999	0.294998	0.25	0.384995	0.315002	0.315002	0.230011	0.48999	0.209991	0.380005	0.350006	0.429993	0.450012	0.410004	0.290039	0.494995	0.26001	0.335022	0.570007	0.640015	0.660034	0.329956	0.494995	0.36499	0.630005	0.384949	0.469971	0.679993	0.324951	0.470032	0.299988	0.450073	0.380005	0.375	0.319946	0.334961	0.420044	0.35498	0.47998	0.295044	0.305054	0.444946	0.224976	0.569946
82	PC-ablated	lag-trained	0.165	0.275002	0.125	0.379997	0.164993	0.470001	0.464996	0.434998	0.520004	0.434998	0.454987	0.480011	0.514984	0.559998	0.51001	0.589996	0.595001	0.530029	0.5	0.52002	0.700012	0.659973	0.64502	0.73999	0.670044	0.715027	0.679993	0.540039	0.610046	0.619995	0.669983	0.774963	0.664978	0.550049	0.650024	0.699951	0.609985	NaN	0.484985	0.619995	0.674927	0.625	0.630005	0.630005	0.76001	0.665039	0.73999
83	PC-ablated	lag-trained	0.245001	0.325001	0.385002	0.264999	0.270004	0.345001	0.305008	0.354996	0.375	0.384979	0.394989	0.329987	0.230011	0.360016	0.535004	0.334991	0.389984	0.445007	0.390015	0.825012	0.809998	0.779968	0.769958	0.914978	0.835022	0.765015	0.539978	1	0.929993	0.325012	0.735046	0.804993	0.309998	0.85498	0.189941	0.75	0.850098	1.03491	0.780029	0.829956	0.844971	0.72998	0.694946	0.859985	0.830078	0.734985	0.744995
84	PC-ablated	lag-trained	0.215	0.419998	0.165001	0.764999	0.23999	0.194992	0.400009	0.434998	0.330002	0.170013	0.144989	0.605011	0.535004	0.200012	0.495026	0.220001	0.545013	0.265015	0.314941	0.22998	0.72998	0.655029	0.369995	0.165039	0.240051	0.794983	0.714966	0.150024	0.625	0.164978	0.460022	0.23999	0.819946	0.25	0.110107	0.935059	0.140015	0.61499	0.869995	0.119995	0.785034	0.984985	0.199951	0.98999	0.459961	0.875	0.88501
85	PC-ablated	lag-trained	0.13	0.389999	0.150002	0.315002	0.32	0.274994	0.309998	0.284988	0.274994	0.36499	0.404999	0.309998	0.289978	0.299988	0.315002	0.315002	0.225006	0.39502	0.290039	0.399963	0.705017	0.335022	0.690002	0.715027	0.725037	0.700012	0.625	0.52002	0.705017	0.715027	0.194946	0.285034	0.309998	0.190002	0.659912	0.27002	0.679932	0.494995	0.23999	0.60498	0.290039	0.690063	0.265015	0.705078	0.744995	0.300049	0.550049
86	PC-ablated	lag-trained	0.360001	0.25	0.345001	0.305	0.394989	0.37001	0.320007	0.404999	0.339996	0.404999	0.35498	0.380005	0.36499	0.35498	0.47998	0.339996	0.279999	0.419983	0.329956	0.39502	0.51001	0.185059	0.705017	0.534973	0.985046	0.730042	0.329956	0.784973	0.359985	0.594971	0.590027	0.434998	0.39502	0.77002	0.674927	0.705078	0.810059	0.60498	0.214966	0.675049	0.255005	0.335083	0.474976	0.619995	0.470093	0.280029	0.5
87	PC-ablated	lag-trained	0.34	0.245003	0.639999	0.470001	0.24501	0.290009	0.259995	0.270004	0.235001	0.265015	0.220001	0.265015	0.269989	0.449982	0.529999	0.345001	0.375	0.434998	0.369995	0.60498	0.51001	0.559998	0.494995	0.484985	0.589966	0.569946	0.625	0.584961	0.544983	0.529968	0.535034	0.445007	NaN	0.565002	0.214966	0.210083	0.22998	0.269897	0.189941	0.194946	0.619995	0.529907	0.535034	0.290039	0.255005	0.269897	0.219971
88	PC-ablated	lag-trained	0.295	0.240002	0.260002	0.269997	0.319992	0.229996	0.220001	0.294998	0.319992	0.195007	0.244995	0.204987	0.309998	0.330017	0.409973	NaN	NaN	NaN	0.299988	0.419983	0.11499	NaN	0.51001	0.235046	NaN	0.205017	0.280029	0.159973	0.674988	0.130005	0.280029	0.159973	0.294983	NaN	0.469971	0.255005	0.300049	0.484985	0.349976	0.26001	0.324951	0.240112	0.554932	0.505005	0.170044	0.214966	0.265015
89	PC-ablated	lag-trained	0.205	0.674999	0.43	0.345001	0.380005	0.544998	0.545013	0.559998	0.490005	0.424988	0.459991	0.550018	0.484985	0.505005	0.485016	0.494995	0.5	0.420044	0.554993	0.609985	0.909973	0.824951	0.679993	0.620056	0.469971	0.47998	0.485046	0.955017	0.51001	0.659973	0.650024	0.724976	0.425049	0.849976	NaN	0.599976	0.39502	0.534912	0.599976	NaN	0.280029	0.314941	0.25	0.584961	0.545044	0.51001	NaN
90	PC-ablated	lag-trained	0.165	0.880001	0.504997	0.305	0.580002	0.389999	0.235001	0.505005	0.229996	0.554993	0.544983	0.25	0.529999	0.285004	0.524994	0.755005	0.704987	0.350037	0.465027	0.799988	0.890015	0.795044	0.699951	0.825012	0.929993	0.875	0.299988	0.215027	0.969971	0.265015	0.744995	0.184998	0.815002	0.790039	0.709961	0.755005	0.36499	0.694946	0.525024	0.22998	0.399902	0.209961	0.625	0.77002	0.655029	0.660034	0.690063
Mean	treatment control	normal reafference control	0.320915	0.338414	0.38512	0.345362	0.378333	0.361922	0.386281	0.379813	0.372952	0.388109	0.385672	0.395926	0.381606	0.382592	0.389752	0.372874	0.378873	0.390001	0.3797	0.374999	0.370357	0.375124	0.406253	0.406218	0.390251	0.386094	0.395362	0.415735	0.401856	0.37402	0.392564	0.389169	0.385424	0.387596	0.385597	0.403016	0.403641	0.389756	0.38012	0.380939	0.405787	0.376445	0.37452	0.369751	0.368154	0.374457	0.3933
		lag-trained	0.287083	0.364937	0.327975	0.35006	0.368062	0.356264	0.360186	0.356976	0.360001	0.367108	0.365061	0.361201	0.37253	0.36679	0.366202	0.366628	0.367938	0.370439	0.362791	0.35167	0.473328	0.484246	0.481875	0.457127	0.457189	0.449755	0.437497	0.437136	0.452938	0.45271	0.46238	0.451686	0.453184	0.443064	0.433624	0.425364	0.435933	0.449038	0.45988	0.424295	0.437256	0.407968	0.423175	0.415503	0.41064	0.449619	0.368801
	PC-ablated	normal reafference control	0.301037	0.340193	0.36425	0.36689	0.387036	0.39962	0.403	0.397222	0.393455	0.389817	0.390244	0.405625	0.388721	0.38476	0.39741	0.386664	0.377891	0.420865	0.4075	0.413905	0.39825	0.412103	0.408951	0.426832	0.415501	0.420729	0.385185	0.427929	0.422775	0.409207	0.404689	0.412777	0.414264	0.421986	0.409946	0.414245	0.400782	0.427963	0.404383	0.396127	0.407721	0.397279	0.412254	0.402193	0.427912	0.420838	0.401339
		lag-trained	0.295056	0.33927	0.367247	0.379375	0.39029	0.379244	0.372382	0.394712	0.383011	0.390231	0.380405	0.381646	0.413316	0.397472	0.402235	0.383548	0.407965	0.383044	0.400228	0.411293	0.535979	0.540995	0.538021	0.546226	0.540123	0.544885	0.518096	0.552208	0.548606	0.528295	0.531177	0.523453	0.497586	0.533355	0.518654	0.516081	0.523818	0.54094	0.517896	0.485631	0.530051	0.500709	0.488171	0.541365	0.535984	0.474998	0.511417
SEN	treatment control	normal reafference control	0.0175661	0.0173235	0.0211441	0.0138876	0.016653	0.0140243	0.0176504	0.0175163	0.0146523	0.0182074	0.0176078	0.0187729	0.0202177	0.0173524	0.0175535	0.0150073	0.013335	0.0152641	0.0178845	0.0162118	0.0178446	0.0164867	0.0189935	0.0232345	0.0189766	0.01809	0.0159393	0.0209134	0.0204351	0.0155734	0.0153576	0.015537	0.0199941	0.017127	0.0142621	0.0163119	0.0144753	0.0160484	0.0184188	0.0133927	0.0175713	0.0153574	0.0157753	0.0145259	0.0172269	0.0150467	0.0194337
		lag-trained	0.0140774	0.025078	0.0167622	0.0156605	0.0194429	0.0148195	0.01525	0.0147156	0.0155914	0.0167788	0.0138383	0.0130584	0.0145329	0.0135599	0.016652	0.0128213	0.0140234	0.0171638	0.0130108	0.0142663	0.026564	0.028444	0.0272658	0.0260963	0.0250746	0.0248705	0.0248939	0.0248972	0.027503	0.0232982	0.0260654	0.0281589	0.0224969	0.0234745	0.0221815	0.024126	0.0279306	0.0269578	0.0284941	0.0257952	0.0253942	0.0226211	0.027003	0.0241353	0.0287701	0.0280524	0.0258881
	PC-ablated	normal reafference control	0.0121928	0.0170293	0.0198035	0.0271348	0.0174254	0.0176265	0.016152	0.0151749	0.0157168	0.0137255	0.0157188	0.0189645	0.0158118	0.0159343	0.0136815	0.0155429	0.0141669	0.0206006	0.0150823	0.0164842	0.0169885	0.0171989	0.0147786	0.0184582	0.0176712	0.0187214	0.0166856	0.0179004	0.0162095	0.016374	0.0174427	0.0161748	0.0201204	0.0172478	0.0183149	0.0154501	0.0188124	0.0192321	0.0154892	0.0167932	0.0139191	0.014299	0.0171046	0.0164342	0.0194837	0.0176914	0.0169591
		lag-trained	0.0166296	0.0178073	0.0173759	0.0174123	0.0164765	0.0153499	0.0126927	0.017739	0.0139291	0.0135233	0.0136308	0.0133125	0.01355	0.0145239	0.0124736	0.0148675	0.0152755	0.0120671	0.0120914	0.0137191	0.0253266	0.0241899	0.0229595	0.0239698	0.02437	0.0242623	0.022516	0.0258716	0.0237344	0.025624	0.0238415	0.0258186	0.026571	0.0238741	0.0255043	0.0251238	0.0232038	0.0229471	0.0254672	0.0250109	0.0247347	0.0249506	0.0229466	0.0254806	0.0258064	0.0234571	0.0240017
Q1	treatment control	normal reafference control
		lag-trained
	PC-ablated	normal reafference control
		lag-trained
Q2	treatment control	normal reafference control
		lag-trained
	PC-ablated	normal reafference control
		lag-trained
Q3	treatment control	normal reafference control
		lag-trained
	PC-ablated	normal reafference control
		lag-trained
[truncated: 197 more columns]

## Sheet: Fig. 6 & Extended Data Fig. 5
Fish #	Group	Fig. 6c & Extended Data Fig. 5b (first bout duration in each trial)
		1	2	3	4	5	6	7	8	9	10	11	12	13	14	15	16	17	18	19	20	21	22	23	24	25	26	27	28	29	30	31	32	33	34	35	36	37	38	39	40	41	42	43	44	45	46	47	48
1	normal reafference control	0.385	0.42	0.27	0.375	0.295	0.62	0.43	0.41	0.585	0.545	0.48	0.15	0.405	0.395	0.35	0.45	0.395	0.52	0.745	0.38	0.32	0.525	0.525	0.3	0.66	0.325	0.315	0.305	0.355	0.38	0.555	0.28	0.58	0.24	0.31	0.38	0.335	0.445	0.335	0.46	0.435	0.175	0.175	0.385	0.415	0.37	0.445	0.38
2	normal reafference control	1	0.475	0.58	0.305	0.605	0.38	0.395	0.335	0.21	0.435	0.395	0.375	0.31	0.22	0.41	0.45	0.44	0.415	0.43	0.32	0.37	0.255	0.25	0.335	0.285	0.405	0.365	0.415	0.28	0.245	0.5	0.44	0.355	0.32	0.475	0.25	0.295	0.275	0.25	0.335	0.24	0.33	0.5	0.3	0.345	0.33	0.29	0.31
3	normal reafference control	1.28	0.445	0.6	0.41	0.455	0.73	0.49	0.565	0.455	0.51	0.58	0.635	0.485	0.325	0.54	0.53	0.51	0.48	0.5	0.485	0.36	0.555	0.65	0.535	0.48	0.45	0.7	0.45	0.27	0.495	0.51	0.345	0.505	0.425	0.53	0.25	0.325	0.63	0.26	0.4	0.485	0.415	0.425	0.525	0.335	0.605	0.415	0.375
4	normal reafference control	0.51	0.48	0.435	0.515	0.41	0.525	0.54	0.49	0.535	0.345	0.51	0.635	0.48	0.53	0.54	0.495	0.47	0.47	0.26	0.515	0.465	0.375	0.52	0.425	0.505	0.4	0.39	0.345	0.675	0.36	0.37	0.495	0.425	0.575	0.48	0.52	0.565	0.495	0.39	0.45	0.385	0.455	0.585	0.465	0.53	0.375	0.5	0.505
5	normal reafference control	0.6	0.25	0.36	0.26	0.465	0.285	0.355	0.415	0.385	0.38	0.48	0.495	0.405	0.29	0.6	0.48	0.445	0.395	0.55	0.335	0.735	0.57	0.49	0.595	0.39	0.305	0.56	0.35	0.35	0.31	0.385	0.36	0.34	0.49	0.18	0.42	0.19	0.11	0.125	NaN	0.35	0.365	0.385	0.365	0.11	0.32	0.425	0.315
6	normal reafference control	0.49	0.28	0.305	0.445	0.6	0.365	0.48	0.495	0.58	0.345	0.49	0.29	0.27	0.6	0.38	0.54	0.55	0.385	0.39	0.33	0.52	0.62	0.42	0.725	0.325	0.435	0.585	0.65	1.08	0.51	0.275	0.555	0.58	0.6	0.32	0.505	0.46	0.625	0.385	0.43	1.115	0.225	0.25	0.515	0.2	0.33	0.305	0.54
7	normal reafference control	0.29	0.36	0.34	0.405	0.36	0.38	0.32	0.325	0.485	0.29	0.29	0.27	0.29	0.325	0.275	0.335	0.32	0.265	NaN	0.28	0.27	0.1	0.185	0.21	0.155	0.11	NaN	0.235	0.27	0.23	NaN	0.3	0.275	0.26	0.34	0.24	0.4	0.215	0.445	0.285	0.3	0.335	0.605	0.485	0.445	0.32	0.29	0.27
8	normal reafference control	0.22	0.375	0.405	0.5	0.465	0.205	0.385	0.58	0.425	0.385	0.5	0.41	0.465	0.37	0.43	0.31	0.375	0.475	0.365	0.405	0.535	0.445	0.46	0.46	0.3	0.4	0.35	0.44	0.345	0.445	0.385	0.375	0.405	0.425	0.42	0.255	0.53	0.34	0.455	0.43	0.395	0.435	0.415	0.48	0.41	0.415	0.395	0.465
1	lag-trained non-adapting	0.25	0.33	0.355	0.34	0.28	0.36	0.355	0.51	0.41	0.355	0.34	0.36	0.36	0.42	0.415	0.32	0.465	0.38	0.335	0.49	0.72	0.775	0.755	0.33	1.565	1.22	0.925	0.745	0.555	0.345	0.57	0.735	0.855	0.96	0.82	0.51	1.195	0.53	0.63	1	0.63	1.095	0.81	0.96	0.715	0.825	0.645	0.595
2	lag-trained non-adapting	0.245	0.405	0.255	0.275	0.305	0.305	0.51	0.385	0.34	0.335	0.345	0.315	0.285	0.465	0.325	0.345	0.32	0.63	0.23	0.3	0.165	0.87	0.405	0.66	0.215	0.305	0.775	0.24	0.785	0.8	0.305	0.75	0.855	0.27	0.635	0.53	0.295	0.28	0.355	0.215	0.36	0.225	0.32	0.38	0.31	0.29	0.77	0.525
3	lag-trained non-adapting	NaN	0.21	0.28	0.275	0.38	0.4	0.335	0.185	0.25	0.425	0.21	0.295	0.355	0.38	0.53	0.31	0.315	0.45	0.42	NaN	0.62	0.145	0.54	0.215	0.36	0.66	0.315	0.78	0.475	0.225	0.685	0.69	0.69	0.255	0.21	0.275	0.205	0.325	0.16	0.475	0.31	0.495	0.92	0.665	0.64	0.86	0.87	0.73
4	lag-trained non-adapting	0.235	0.27	0.3	0.32	0.36	0.39	0.285	0.27	0.31	0.19	0.275	0.26	0.25	0.275	0.255	0.27	0.375	0.34	NaN	0.25	0.23	0.145	0.295	0.335	0.315	0.115	0.3	0.27	0.23	0.195	0.42	0.335	0.34	0.26	0.275	0.24	0.285	NaN	0.295	NaN	NaN	0.235	0.125	NaN	0.215	0.205	0.39	0.37
5	lag-trained non-adapting	0.76	0.3	0.83	0.31	0.98	1.105	0.63	0.66	0.105	0.19	0.72	0.74	1	0.43	0.94	0.59	0.855	0.88	0.805	0.67	0.2	0.105	0.955	0.11	0.21	0.37	0.4	0.735	0.65	0.69	0.66	0.895	0.94	0.84	0.13	0.815	0.83	0.78	0.845	0.78	0.645	0.88	0.775	0.99	0.815	0.885	0.835	NaN
6	lag-trained non-adapting	0.515	0.57	0.735	0.38	0.58	0.39	0.49	0.57	0.58	0.625	0.585	0.59	0.395	0.515	0.53	0.28	0.3	0.345	0.43	0.22	0.595	0.525	0.45	0.21	0.745	0.47	NaN	0.34	0.55	0.425	0.325	0.41	0.31	0.32	0.625	0.69	0.62	0.38	0.205	0.34	0.58	0.38	0.31	0.56	0.425	0.695	0.615	0.325
7	lag-trained non-adapting	0.215	0.245	0.225	0.315	0.415	0.485	0.42	0.425	0.475	0.41	0.48	0.37	0.265	0.5	0.435	0.415	0.435	0.39	0.405	0.575	0.255	0.36	0.6	0.545	0.625	0.24	0.74	0.3	0.205	0.335	0.205	0.64	0.37	0.71	0.685	0.69	0.445	0.69	0.33	0.46	0.46	0.205	0.23	0.19	0.3	0.64	0.58	0.695
8	lag-trained non-adapting	0.185	0.33	0.305	0.34	0.265	0.315	0.3	0.415	0.36	0.335	0.22	0.335	0.35	0.33	0.25	0.235	0.345	0.325	0.27	0.22	0.26	0.14	0.295	0.235	0.35	0.245	0.245	0.26	0.27	0.315	0.345	0.19	0.265	0.24	0.225	0.26	0.25	0.285	0.24	0.34	0.32	0.265	0.305	0.245	NaN	0.325	0.185	0.215
1	lag-trained adapting	0.405	0.445	0.705	0.655	0.61	0.385	0.84	0.68	0.67	0.42	0.665	0.665	0.62	0.61	0.55	0.575	0.605	0.485	0.455	0.595	0.87	0.755	0.78	0.655	1.04	0.755	0.58	0.76	0.79	0.705	0.715	0.5	0.82	0.81	0.35	0.365	0.465	0.555	0.865	0.76	0.48	0.75	0.545	0.43	0.685	0.69	0.4	0.43
2	lag-trained adapting	0.19	0.435	0.495	0.14	0.635	0.395	0.355	0.29	0.27	0.195	0.17	0.24	0.46	0.37	0.41	0.345	0.155	0.5	0.41	0.32	0.46	0.315	0.425	0.235	0.445	0.2	0.73	0.725	0.675	0.28	NaN	0.105	0.435	0.355	0.395	0.13	0.17	0.325	0.23	0.135	0.545	0.715	0.135	0.53	0.365	0.715	0.69	0.22
3	lag-trained adapting	0.49	0.255	0.32	0.375	0.44	0.61	0.405	0.48	0.325	0.38	0.46	0.415	0.485	0.51	0.44	0.35	0.415	0.47	0.415	0.49	0.785	0.575	0.61	0.815	0.555	0.91	0.985	0.805	0.39	0.745	0.815	0.275	0.235	0.745	0.93	0.705	0.75	0.22	1.13	0.795	0.815	0.725	0.11	NaN	NaN	0.485	0.13	0.96
4	lag-trained adapting	0.29	0.48	0.37	0.435	0.49	0.445	0.49	0.465	0.425	0.435	0.39	0.44	0.4	0.375	0.325	0.325	0.455	0.36	0.14	0.495	0.62	0.64	0.49	0.66	0.54	0.725	0.555	0.505	0.71	0.82	0.685	0.69	0.655	0.54	0.655	0.625	0.51	0.175	0.62	0.67	0.27	0.61	0.685	0.63	0.575	0.57	0.44	0.505
5	lag-trained adapting	0.195	0.285	0.365	0.23	0.305	0.31	0.305	0.245	0.45	NaN	0.38	0.395	0.31	0.425	0.375	0.535	NaN	0.435	0.495	0.67	0.18	0.675	0.995	0.705	1.705	0.755	0.78	0.675	0.755	0.64	0.705	0.65	0.14	0.255	0.81	0.695	0.96	0.6	0.64	0.515	0.64	0.355	0.64	0.66	0.275	0.48	0.22	0.355
6	lag-trained adapting	0.24	0.23	0.33	0.325	0.32	0.345	0.33	0.345	0.285	0.36	0.4	0.34	0.405	0.36	0.35	0.35	0.34	0.355	0.35	0.39	0.655	0.695	0.37	0.425	0.43	0.405	0.675	0.34	0.6	0.455	0.4	0.635	0.645	0.565	0.63	0.645	0.555	0.35	0.59	0.635	0.395	0.34	0.62	0.42	0.35	0.35	0.43	0.55
7	lag-trained adapting	NaN	0.245	NaN	0.305	0.235	0.33	0.365	0.39	0.375	0.48	0.335	0.395	0.315	0.26	0.39	0.46	0.41	0.34	0.25	0.405	0.35	0.265	0.325	0.51	0.27	0.295	0.315	0.325	0.23	0.53	0.73	0.28	0.43	0.33	0.62	0.6	0.13	0.54	0.235	0.175	0.34	0.58	0.72	0.32	0.215	0.87	0.605	0.665
8	lag-trained adapting	0.32	0.415	0.465	0.455	0.39	0.41	0.51	0.745	0.53	0.63	0.59	0.86	0.62	0.63	0.545	0.72	0.94	1.025	1.23	0.755	1.11	0.83	0.23	0.48	0.92	0.9	0.81	0.86	0.79	0.77	0.805	0.75	0.785	0.965	0.795	0.7	0.66	0.795	0.695	0.46	0.735	0.725	0.215	0.925	0.885	0.78	0.79	0.76
9	lag-trained adapting	0.355	0.355	0.41	0.33	0.385	0.465	0.515	0.43	0.615	0.51	0.575	0.675	0.545	0.71	0.48	0.635	0.52	0.33	0.355	0.375	0.55	0.595	0.61	0.73	0.44	0.425	0.44	0.64	0.31	0.63	0.66	0.255	0.29	0.42	0.21	0.38	0.425	0.605	0.5	0.365	0.315	0.265	0.375	0.36	0.36	0.335	0.405	0.59
Mean	normal reafference control	0.596875	0.385625	0.411875	0.401875	0.456875	0.43625	0.424375	0.451875	0.4575	0.404375	0.465625	0.4075	0.38875	0.381875	0.440625	0.44875	0.438125	0.425625	0.462857	0.38125	0.446875	0.430625	0.4375	0.448125	0.3875	0.35375	0.466429	0.39875	0.453125	0.371875	0.425714	0.39375	0.433125	0.416875	0.381875	0.3525	0.3875	0.391875	0.330625	0.398571	0.463125	0.341875	0.4175	0.44	0.34875	0.383125	0.383125	0.395
	lag-trained non-adapting	0.343571	0.3325	0.410625	0.319375	0.445625	0.46875	0.415625	0.4275	0.35375	0.358125	0.396875	0.408125	0.4075	0.414375	0.46	0.345625	0.42625	0.4675	0.413571	0.389286	0.380625	0.383125	0.536875	0.33	0.548125	0.453125	0.528571	0.45875	0.465	0.41625	0.439375	0.580625	0.578125	0.481875	0.450625	0.50125	0.515625	0.467143	0.3825	0.515714	0.472143	0.4725	0.474375	0.57	0.488571	0.590625	0.61125	0.493571
	lag-trained adapting	0.310625	0.349444	0.4325	0.361111	0.423333	0.410556	0.457222	0.452222	0.438333	0.42625	0.440556	0.491667	0.462222	0.472222	0.429444	0.477222	0.48	0.477778	0.455556	0.499444	0.62	0.593889	0.537222	0.579444	0.705	0.596667	0.652222	0.626111	0.583333	0.619444	0.689375	0.46	0.492778	0.553889	0.599444	0.538333	0.513889	0.462778	0.611667	0.501111	0.503889	0.562778	0.449444	0.534375	0.46375	0.586111	0.456667	0.559444
SEM	normal reafference control	0.128817	0.0304496	0.0430214	0.0312241	0.0378783	0.062061	0.0263635	0.0341731	0.0434248	0.0307559	0.0307849	0.0614192	0.0310494	0.0445106	0.0390791	0.0299516	0.0262362	0.0282754	0.0588972	0.0292732	0.0529988	0.0631215	0.0538019	0.0594464	0.0555412	0.0390484	0.0556318	0.0440348	0.100995	0.0377603	0.0373119	0.0338029	0.0398539	0.0480507	0.040795	0.0422154	0.0446114	0.0670284	0.0398259	0.0245608	0.0969303	0.0351138	0.0531171	0.0284574	0.0481047	0.0338317	0.0279818	0.034821
	lag-trained non-adapting	0.0808785	0.039933	0.0827347	0.0123721	0.0840941	0.0930138	0.0424731	0.0545681	0.0506806	0.04928	0.0646	0.0591226	0.0865664	0.0292837	0.0787401	0.0398035	0.0646747	0.0684131	0.0713952	0.0703937	0.0791215	0.108656	0.0811025	0.0654926	0.159966	0.124147	0.104356	0.086987	0.0747496	0.0767344	0.0628805	0.0854475	0.100601	0.106837	0.094323	0.0788576	0.122851	0.0767638	0.0832005	0.104804	0.0553329	0.119141	0.108802	0.121865	0.0882483	0.097936	0.0818303	0.073846
	lag-trained adapting	0.0369536	0.0325047	0.0445914	0.0489244	0.0452002	0.0302127	0.0546142	0.0557344	0.0474781	0.0446289	0.0504662	0.0659229	0.0389365	0.0502225	0.0270473	0.0485992	0.0806004	0.0718462	0.103288	0.0489078	0.0933966	0.0631289	0.0800439	0.0604752	0.149576	0.089081	0.0679006	0.0649988	0.0723178	0.0573455	0.0455761	0.0781736	0.0817564	0.0806561	0.07923	0.0669784	0.0876973	0.0684507	0.0943656	0.079986	0.0645593	0.0639939	0.0814642	0.0704414	0.0812555	0.0630409	0.0704302	0.0735576
Q1	normal reafference control
	lag-trained non-adapting
	lag-trained adapting
Q2	normal reafference control
	lag-trained non-adapting
	lag-trained adapting
Q3	normal reafference control
	lag-trained non-adapting
	lag-trained adapting
[truncated: 86 more columns]

## Sheet: Extended Data Fig. 3
Fish #	Treatment	Extended Data Fig. 3d (entropy)
		Pre	Post
1	treatment control	2.79442	2.95755
2	treatment control	2.86293	3.04807
3	treatment control	2.60726	2.86041
1	PC-ablated	2.75283	2.23003
2	PC-ablated	2.68533	2.13229
3	PC-ablated	3.08396	2.08247
4	PC-ablated	2.89681	1.86288
5	PC-ablated	2.45722	2.27099
6	PC-ablated	2.38962	1.89344
7	PC-ablated	2.82926	2.3056
8	PC-ablated	2.36373	1.97068
Q1	treatment control	2.70084	2.90898
	PC-ablated	2.44032	1.95137
Q2	treatment control	2.79442	2.95755
	PC-ablated	2.71908	2.10738
Q3	treatment control	2.82868	3.00281
	PC-ablated	2.84615	2.24027

## Sheet: Extended Data Fig. 4
Fish #	Treatment	Bout duration: gain							Bout duration: lag						Bout duration: shunted lag						Bout duration: gain drop								Interbout duration: gain							Interbout duration: lag						Interbout duration: shunted lag						Interbout duration: gain drop
		Gain 0	Gain 0.33	Gain 0.66	Gain 1	Gain 1.33	Gain 1.66	Gain 2	Lag 0	Lag 75	Lag 150	Lag 225	Lag 300	Lag ∞	Lag 0	Lag 75	Lag 150	Lag 225	Lag 300	Lag ∞	1111	0111	0011	0001	0000	1110	1100	1000	Gain 0	Gain 0.33	Gain 0.66	Gain 1	Gain 1.33	Gain 1.66	Gain 2	Lag 0	Lag 75	Lag 150	Lag 225	Lag 300	Lag ∞	Lag 0	Lag 75	Lag 150	Lag 225	Lag 300	Lag ∞	1111	0111
1	treatment control	0.468009	0.52203	0.39675	0.388572	0.393629	0.376531	0.352211	0.388572	0.415237	0.439166	0.440507	0.47995	0.468009	0.388572	0.405984	0.423294	0.445698	0.46552	0.468009	0.388572	0.405984	0.423294	0.445698	0.46552	0.373721	0.394457	0.450071	0.858237	1.23152	0.491607	0.584409	0.614085	0.800969	0.633083	0.584409	0.628058	0.717695	0.786452	0.895657	0.858237	0.584409	0.504514	0.7435	0.715746	0.772504	0.858237	0.584409	0.504514
2	treatment control	0.697758	0.603597	0.517143	0.551665	0.508444	0.522148	0.520662	0.551665	0.567791	0.59945	0.563085	0.709134	0.697758	0.551665	0.535448	0.587537	0.609153	0.624301	0.697758	0.551665	0.535448	0.587537	0.609153	0.624301	0.560638	0.570827	0.555564	0.990738	0.616319	0.495073	0.624618	0.678395	0.663952	0.696869	0.624618	0.696548	0.939641	1.00178	1.05989	0.990738	0.624618	0.623876	0.579972	0.649553	0.608859	0.990738	0.624618	0.623876
3	treatment control	0.909672	0.949699	0.650999	0.646845	0.555981	0.528887	0.644195	0.646845	0.567289	0.719556	0.718436	0.822024	0.909672	0.646845	0.596174	0.687796	0.675676	0.741588	0.909672	0.646845	0.596174	0.687796	0.675676	0.741588	0.630692	0.709586	0.781226	2.56085	1.88795	0.527824	0.744444	0.715435	1.0583	1.05968	0.744444	0.873766	1.07723	1.57931	1.07709	2.56085	0.744444	0.676762	1.15104	1.21359	0.994651	2.56085	0.744444	0.676762
4	treatment control	0.549814	0.584935	0.403212	0.401248	0.365095	0.374799	0.359947	0.401248	0.420628	0.434053	0.509947	0.510679	0.549814	0.401248	0.401954	0.435843	0.489517	0.464189	0.549814	0.401248	0.401954	0.435843	0.489517	0.464189	0.383236	0.455457	0.492819	1.39191	1.05715	1.12111	1.24129	1.29686	1.16667	1.42696	1.24129	1.44506	1.4272	1.61635	1.89538	1.39191	1.24129	1.37395	1.10912	1.08921	1.05189	1.39191	1.24129	1.37395
5	treatment control	0.670161	0.717962	0.418964	0.411614	0.395235	0.395883	0.417824	0.411614	0.489312	0.521676	0.566397	0.547461	0.670161	0.411614	0.460675	0.497157	0.547743	0.55225	0.670161	0.411614	0.460675	0.497157	0.547743	0.55225	0.415433	0.473292	0.585153	0.757379	0.470299	0.710277	0.843753	0.99832	1.3789	1.50794	0.843753	0.865654	1.1151	1.26156	1.26953	0.757379	0.843753	0.79689	0.799596	0.776241	1.00188	0.757379	0.843753	0.79689
6	treatment control	0.487039	0.447444	0.370587	0.356947	0.352892	0.346934	0.357805	0.356947	0.378067	0.430949	0.419517	0.449253	0.487039	0.356947	0.402187	0.425051	0.465345	0.486208	0.487039	0.356947	0.402187	0.425051	0.465345	0.486208	0.360564	0.344142	0.364651	1.17073	0.746115	0.735419	0.775149	0.815748	0.889789	0.925786	0.775149	0.909307	1.04698	1.11481	1.44459	1.17073	0.775149	0.830599	0.751346	0.9504	0.883399	1.17073	0.775149	0.830599
7	treatment control	0.513614	0.546265	0.419309	0.368435	0.36822	0.35954	0.355556	0.368435	0.437933	0.49622	0.507416	0.535056	0.513614	0.368435	0.435364	0.472881	0.494479	0.50381	0.513614	0.368435	0.435364	0.472881	0.494479	0.50381	0.349346	0.409205	0.498788	2.24813	1.37111	0.819723	1.26315	1.24179	1.13444	1.35866	1.26315	1.33035	1.42317	1.6255	1.82176	2.24813	1.26315	1.04615	1.23027	1.12665	0.974131	2.24813	1.26315	1.04615
8	treatment control	0.554335	0.547302	0.405448	0.388092	0.383781	0.38468	0.369079	0.388092	0.437293	0.490841	0.520983	0.565159	0.554335	0.388092	0.415703	0.492209	0.520877	0.566005	0.554335	0.388092	0.415703	0.492209	0.520877	0.566005	0.387	0.411281	0.494819	1.88463	0.944314	0.775746	1.21539	1.26737	1.40562	1.45114	1.21539	1.12115	1.28066	1.19565	1.44729	1.88463	1.21539	0.99879	0.734028	0.787945	0.895338	1.88463	1.21539	0.99879
9	treatment control	0.621276	0.539254	0.47735	0.454434	0.433381	0.436855	0.442153	0.454434	0.52018	0.532299	0.544179	0.568282	0.621276	0.454434	0.530125	0.517419	0.552557	0.542072	0.621276	0.454434	0.530125	0.517419	0.552557	0.542072	0.461578	0.493205	0.499312	1.38397	0.883533	0.998596	1.19434	1.31433	1.57135	1.29787	1.19434	1.25044	1.52521	1.38383	1.86483	1.38397	1.19434	1.49152	1.3181	1.18844	1.17176	1.38397	1.19434	1.49152
10	treatment control	0.61903	0.563664	0.367047	0.353017	0.341165	0.3403	0.345217	0.353017	0.404176	0.439444	0.46152	0.49802	0.61903	0.353017	0.38031	0.424955	0.495709	0.542055	0.61903	0.353017	0.38031	0.424955	0.495709	0.542055	0.375003	0.372246	0.500994	1.378	1.20618	1.01126	1.31606	1.60584	1.72639	1.68262	1.31606	1.68195	1.62974	1.9017	2.01733	1.378	1.31606	1.46085	1.33206	1.0873	1.127	1.378	1.31606	1.46085
11	treatment control	0.369071	0.344481	0.333927	0.319298	0.328517	0.311049	0.320555	0.319298	0.347435	0.36923	0.376345	0.388208	0.369071	0.319298	0.348625	0.363238	0.37261	0.399834	0.369071	0.319298	0.348625	0.363238	0.37261	0.399834	0.344232	0.33867	0.373229	0.996048	0.881313	0.88579	0.875887	0.899197	1.0287	1.03645	0.875887	0.94399	1.06692	1.17449	1.21825	0.996048	0.875887	0.941509	0.909555	0.934172	0.848019	0.996048	0.875887	0.941509
12	treatment control	0.700384	0.880676	0.649723	0.69269	0.511315	0.498842	0.500955	0.69269	0.660723	0.76488	0.772808	0.667024	0.700384	0.69269	0.704149	0.792246	0.697066	0.5996	0.700384	0.69269	0.704149	0.792246	0.697066	0.5996	0.854427	0.731497	0.601264	3.6805	4.32085	3.05223	1.44	0.785789	1.4275	1.65804	1.44	1.38651	1.79739	1.40131	1.90682	3.6805	1.44	1.25061	1.81191	1.67778	1.90184	3.6805	1.44	1.25061
13	treatment control	0.545395	0.49962	0.361701	0.311002	0.310701	0.306683	0.297471	0.311002	0.406477	0.431949	0.464351	0.431926	0.545395	0.311002	0.379552	0.368762	0.414999	0.466712	0.545395	0.311002	0.379552	0.368762	0.414999	0.466712	0.304295	0.345571	0.371382	0.808514	0.496803	0.80229	0.668692	0.893505	0.750676	0.818107	0.668692	0.532675	0.776966	0.881877	0.687332	0.808514	0.668692	1.04563	0.672404	0.776579	0.494306	0.808514	0.668692	1.04563
14	treatment control	0.527663	0.564934	0.430637	0.428942	0.413457	0.411794	0.384505	0.428942	0.471911	0.521989	0.56023	0.543073	0.527663	0.428942	0.436031	0.502861	0.546552	0.545882	0.527663	0.428942	0.436031	0.502861	0.546552	0.545882	0.403071	0.46047	0.525673	1.92469	2.07058	0.893462	1.03022	1.11943	1.14263	1.13438	1.03022	1.36476	1.40407	1.54539	1.8694	1.92469	1.03022	1.20798	1.19213	1.21014	1.45332	1.92469	1.03022	1.20798
15	treatment control	0.387935	0.353797	0.35712	0.334572	0.331282	0.308525	0.305171	0.334572	0.314001	0.324676	0.363201	0.384375	0.387935	0.334572	0.370316	0.331182	0.399013	0.410765	0.387935	0.334572	0.370316	0.331182	0.399013	0.410765	0.338402	0.346618	0.375178	1.92302	1.95792	1.92328	1.84257	1.60118	2.04756	2.11707	1.84257	1.99643	1.88004	1.92738	2.58704	1.92302	1.84257	1.61146	1.69334	1.19711	1.70964	1.92302	1.84257	1.61146
16	treatment control	0.357593	0.333115	0.280267	0.279913	0.265009	0.268937	0.264451	0.279913	0.30591	0.332116	0.316661	0.321389	0.357593	0.279913	0.297832	0.306288	0.326658	0.326161	0.357593	0.279913	0.297832	0.306288	0.326658	0.326161	0.274744	0.271432	0.298073	0.434822	0.42731	0.37963	0.409278	0.419328	0.450267	0.429228	0.409278	0.507931	0.624026	0.573827	0.624305	0.434822	0.409278	0.454812	0.428287	0.490524	0.569963	0.434822	0.409278	0.454812
17	treatment control	0.726003	0.650679	0.476815	0.426839	0.396518	0.448894	0.368785	0.426839	0.494884	0.552299	0.509128	0.65167	0.726003	0.426839	0.5225	0.487475	0.575624	0.557703	0.726003	0.426839	0.5225	0.487475	0.575624	0.557703	0.422166	0.566157	0.561546	1.46747	2.85447	1.25905	1.41152	3.01237	1.92844	3.42668	1.41152	2.72959	2.43917	2.54819	1.70384	1.46747	1.41152	1.93656	2.07923	1.86873	3.37148	1.46747	1.41152	1.93656
18	treatment control	0.46815	0.441257	0.328262	0.333191	0.311668	0.313017	0.331893	0.333191	0.374274	0.394378	0.382397	0.412142	0.46815	0.333191	0.369758	0.363218	0.379726	0.413317	0.46815	0.333191	0.369758	0.363218	0.379726	0.413317	0.318671	0.324739	0.354139	2.08974	1.68175	0.894413	1.5959	1.83506	1.55846	1.43307	1.5959	1.39773	2.0205	1.51765	2.18011	2.08974	1.5959	1.20557	1.40348	1.89906	0.962508	2.08974	1.5959	1.20557
19	treatment control	0.536997	0.38075	0.348214	0.38088	0.348819	0.385981	0.372073	0.38088	0.364505	0.421733	0.50219	0.528325	0.536997	0.38088	0.400173	0.408397	0.402093	0.522575	0.536997	0.38088	0.400173	0.408397	0.402093	0.522575	0.369376	0.362473	0.375551	0.562246	0.51127	0.754835	0.563915	0.589631	0.490428	0.481251	0.563915	0.784745	0.53573	0.765745	0.584549	0.562246	0.563915	0.604882	0.405367	0.472762	0.505812	0.562246	0.563915	0.604882
20	treatment control	0.603456	0.499109	0.338172	0.326977	0.325239	0.329611	0.317973	0.326977	0.384701	0.438183	0.468627	0.516681	0.603456	0.326977	0.377952	0.437984	0.464916	0.51443	0.603456	0.326977	0.377952	0.437984	0.464916	0.51443	0.328403	0.319128	0.373777	0.267564	0.234636	0.299763	0.445727	0.534293	0.518089	0.748488	0.445727	0.60936	0.686924	0.795682	0.822631	0.267564	0.445727	0.42409	0.444307	0.368604	0.404742	0.267564	0.445727	0.42409
21	treatment control	0.522577	0.397733	0.338099	0.33334	0.328499	0.32595	0.327946	0.33334	0.363766	0.411612	0.445589	0.478739	0.522577	0.33334	0.377163	0.400732	0.445377	0.480689	0.522577	0.33334	0.377163	0.400732	0.445377	0.480689	0.331752	0.334394	0.365049	0.572704	0.456293	0.462444	0.496859	0.587343	0.564124	0.727539	0.496859	0.642794	0.720418	0.87253	0.914586	0.572704	0.496859	0.503508	0.478908	0.518087	0.420955	0.572704	0.496859	0.503508
22	treatment control	0.699443	0.726081	0.429805	0.392193	0.379548	0.356813	0.355648	0.392193	0.476104	0.518406	0.569481	0.615799	0.699443	0.392193	0.423819	0.473389	0.562065	0.583922	0.699443	0.392193	0.423819	0.473389	0.562065	0.583922	0.375616	0.3938	0.601025	1.15762	0.805762	0.399982	0.619312	0.720199	0.712972	0.792353	0.619312	0.663742	0.856694	0.838928	1.07447	1.15762	0.619312	0.572748	0.625651	0.498732	0.541977	1.15762	0.619312	0.572748
23	treatment control	0.622055	0.481707	0.363664	0.340624	0.374301	0.367044	0.378945	0.340624	0.412583	0.477715	0.519803	0.513234	0.622055	0.340624	0.399193	0.440823	0.480902	0.581152	0.622055	0.340624	0.399193	0.440823	0.480902	0.581152	0.359287	0.36097	0.416196	1.23533	0.796508	1.22611	1.95931	1.83347	1.94519	2.23123	1.95931	1.65741	1.75774	2.3106	1.95186	1.23533	1.95931	1.47362	1.61112	1.17873	0.998537	1.23533	1.95931	1.47362
24	treatment control	0.513538	0.511441	0.352349	0.313507	0.312094	0.331463	0.310208	0.313507	0.391429	0.438286	0.490373	0.535765	0.513538	0.313507	0.387944	0.449394	0.485899	0.494275	0.513538	0.313507	0.387944	0.449394	0.485899	0.494275	0.330703	0.347629	0.454961	1.2366	0.507255	0.660618	1.23146	1.23834	1.5017	1.67447	1.23146	1.3705	1.55234	1.54056	1.72422	1.2366	1.23146	1.13181	1.26752	0.999328	1.01739	1.2366	1.23146	1.13181
25	treatment control	0.919286	0.577102	0.327908	0.334329	0.350887	0.308952	0.365325	0.334329	0.399786	0.452623	0.524237	0.571942	0.919286	0.334329	0.356219	0.411453	0.514013	0.529906	0.919286	0.334329	0.356219	0.411453	0.514013	0.529906	0.342573	0.377933	0.392183	4.69399	3.60177	1.28265	1.80198	1.88169	2.13445	2.2811	1.80198	2.19054	2.54016	2.83073	2.71005	4.69399	1.80198	1.98758	2.31155	1.83098	2.44747	4.69399	1.80198	1.98758
26	treatment control	0.666898	0.724565	0.435411	0.409776	0.424098	0.380274	0.446085	0.409776	0.519806	0.497143	0.653577	0.546539	0.666898	0.409776	0.465664	0.541541	0.510638	0.617898	0.666898	0.409776	0.465664	0.541541	0.510638	0.617898	0.476838	0.46137	0.591206	3.55269	2.45862	1.7262	1.84527	2.27155	2.40622	2.6553	1.84527	2.21487	3.03969	3.30743	4.42549	3.55269	1.84527	2.66474	2.58586	3.93061	3.20734	3.55269	1.84527	2.66474
27	treatment control	0.5896	0.549812	0.386293	0.366594	0.359745	0.337156	0.365	0.366594	0.417835	0.456584	0.501563	0.496013	0.5896	0.366594	0.409304	0.445585	0.46324	0.496936	0.5896	0.366594	0.409304	0.445585	0.46324	0.496936	0.374235	0.436042	0.481501	0.948943	0.570769	0.610807	0.967101	1.00944	1.08401	1.25835	0.967101	1.22877	1.2878	1.50361	1.56096	0.948943	0.967101	0.961712	0.901673	1.03986	0.883672	0.948943	0.967101	0.961712
28	treatment control	0.409305	0.43386	0.344875	0.363778	0.318747	0.359904	0.352667	0.363778	0.399248	0.392599	0.464151	0.513123	0.409305	0.363778	0.364983	0.467615	0.432195	0.48514	0.409305	0.363778	0.364983	0.467615	0.432195	0.48514	0.339918	0.350128	0.4104	0.53843	0.733981	0.610087	0.708606	0.980879	0.980279	1.02269	0.708606	0.785772	0.851074	1.14422	1.31603	0.53843	0.708606	0.633179	0.500415	0.671394	0.47118	0.53843	0.708606	0.633179
29	treatment control	0.419563	0.404502	0.418363	0.341621	0.360907	0.334035	0.337212	0.341621	0.410124	0.400589	0.430376	0.394855	0.419563	0.341621	0.379179	0.498037	0.350616	0.445424	0.419563	0.341621	0.379179	0.498037	0.350616	0.445424	0.408636	0.441506	0.489301	3.38306	2.79196	1.38038	1.12311	1.17197	1.95923	1.67728	1.12311	1.58442	1.28483	2.18098	1.58961	3.38306	1.12311	2.24229	0.792749	1.54711	3.04422	3.38306	1.12311	2.24229
30	treatment control	0.473817	0.51981	0.356562	0.309709	0.298046	0.267921	0.294988	0.309709	0.328072	0.35415	0.42546	0.427975	0.473817	0.309709	0.331535	0.351501	0.403776	0.42286	0.473817	0.309709	0.331535	0.351501	0.403776	0.42286	0.297278	0.342662	0.407526	2.00907	1.41546	1.06703	2.00173	2.24747	1.89807	2.0488	2.00173	1.75833	2.18884	1.85329	2.40174	2.00907	2.00173	1.57193	1.48901	1.50936	1.5758	2.00907	2.00173	1.57193
31	treatment control	0.522787	0.462793	0.393797	0.370767	0.355129	0.380167	0.372148	0.370767	0.404742	0.421629	0.445743	0.473053	0.522787	0.370767	0.403218	0.440028	0.448033	0.473991	0.522787	0.370767	0.403218	0.440028	0.448033	0.473991	0.363554	0.373272	0.420092	0.851032	0.517906	0.371106	0.476807	0.449711	0.437552	0.464389	0.476807	0.571935	0.652801	0.774813	0.860527	0.851032	0.476807	0.397397	0.415036	0.528342	0.504316	0.851032	0.476807	0.397397
32	treatment control	0.567814	0.447541	0.313928	0.305658	0.298332	0.299913	0.280101	0.305658	0.363507	0.424406	0.459396	0.418094	0.567814	0.305658	0.359007	0.427486	0.44741	0.480374	0.567814	0.305658	0.359007	0.427486	0.44741	0.480374	0.305446	0.286763	0.34491	0.555066	0.462755	0.289219	0.346427	0.354239	0.346527	0.418972	0.346427	0.381908	0.474037	0.548194	0.597885	0.555066	0.346427	0.316114	0.411076	0.398251	0.325422	0.555066	0.346427	0.316114
33	treatment control	0.274496	0.28371	0.240109	0.248737	0.247011	0.279294	0.251703	0.248737	0.297359	0.26202	0.290064	0.288257	0.274496	0.248737	0.264253	0.272104	0.282422	0.292033	0.274496	0.248737	0.264253	0.272104	0.282422	0.292033	0.267813	0.255496	0.266518	0.773198	0.723275	0.913217	1.12241	1.21049	1.24389	1.41837	1.12241	1.13806	1.51038	1.47788	1.75161	0.773198	1.12241	1.0987	1.05515	1.07165	0.725805	0.773198	1.12241	1.0987
34	treatment control	0.385787	0.352035	0.3281	0.342519	0.341015	0.348203	0.341564	0.342519	0.359836	0.345448	0.400383	0.385816	0.385787	0.342519	0.355819	0.367113	0.381417	0.391042	0.385787	0.342519	0.355819	0.367113	0.381417	0.391042	0.339878	0.352377	0.357542	1.97696	1.4443	1.8471	2.08798	1.95948	2.19911	2.4056	2.08798	1.96101	2.32454	2.50988	2.50475	1.97696	2.08798	1.82567	1.98713	1.86974	1.84171	1.97696	2.08798	1.82567
35	treatment control	0.471614	0.440704	0.348544	0.32365	0.330843	0.305843	0.330285	0.32365	0.337168	0.395674	0.392244	0.406606	0.471614	0.32365	0.351597	0.418994	0.412591	0.369662	0.471614	0.32365	0.351597	0.418994	0.412591	0.369662	0.342689	0.358203	0.40147	0.994684	1.34464	0.809058	1.40757	1.81248	1.43743	1.81693	1.40757	1.52614	1.53986	1.38951	1.56079	0.994684	1.40757	1.24478	1.85407	1.38723	1.71466	0.994684	1.40757	1.24478
36	treatment control	0.278229	0.324215	0.288	0.249457	0.288857	0.257842	0.266208	0.249457	0.290151	0.332453	0.378781	0.326408	0.278229	0.249457	0.286451	0.357934	0.309385	0.343949	0.278229	0.249457	0.286451	0.357934	0.309385	0.343949	0.253492	0.25498	0.29076	1.46556	1.33071	1.24183	2.70242	2.35767	3.20869	2.8841	2.70242	2.94953	1.62895	2.49437	2.65234	1.46556	2.70242	1.89456	1.67199	1.3544	1.17633	1.46556	2.70242	1.89456
37	treatment control	0.602694	0.537931	0.349596	0.347481	0.347705	0.362427	0.333225	0.347481	0.394975	0.435865	0.484266	0.506069	0.602694	0.347481	0.414294	0.414138	0.48586	0.544502	0.602694	0.347481	0.414294	0.414138	0.48586	0.544502	0.321857	0.315933	0.405333	1.48184	1.05588	0.919054	1.27755	1.59473	1.61307	1.95464	1.27755	1.45198	1.82339	2.10079	2.09429	1.48184	1.27755	1.46593	1.14297	0.987244	1.48354	1.48184	1.27755	1.46593
38	treatment control	0.298906	0.333166	0.2687	0.268717	0.271272	0.25576	0.260963	0.268717	0.265862	0.304179	0.28775	0.287319	0.298906	0.268717	0.233308	0.280714	0.271678	0.313502	0.298906	0.268717	0.233308	0.280714	0.271678	0.313502	0.234751	0.247059	0.286125	2.61016	2.49555	1.70892	2.25867	2.04541	1.94456	1.73177	2.25867	2.33782	1.99966	2.38636	2.96063	2.61016	2.25867	1.71284	2.00453	1.64155	1.80316	2.61016	2.25867	1.71284
39	treatment control	0.319112	0.321202	0.254581	0.285446	0.291287	0.2952	0.277597	0.285446	0.296088	0.294168	0.317578	0.310606	0.319112	0.285446	0.332785	0.337261	0.337626	0.347603	0.319112	0.285446	0.332785	0.337261	0.337626	0.347603	0.257988	0.312003	0.301883	1.09201	0.779545	1.17906	1.36877	1.20992	1.47974	1.5983	1.36877	1.02773	1.44722	1.37638	1.85178	1.09201	1.36877	1.22802	1.0475	0.946883	1.33619	1.09201	1.36877	1.22802
1	PC-ablated	1.06543	1.21667	0.901249	0.569106	0.564528	0.555576	0.529026	0.569106	0.62736	0.718649	0.870667	0.919524	1.06543	0.569106	0.616225	0.702883	0.800466	0.8551	1.06543	0.569106	0.616225	0.702883	0.800466	0.8551	0.653381	0.768579	0.892283	2.88205	1.79568	0.706502	0.939567	0.96355	1.03395	1.27549	0.939567	1.16677	1.45272	1.56027	1.73166	2.88205	0.939567	1.19876	0.972483	0.932595	0.851662	2.88205	0.939567	1.19876
2	PC-ablated	0.260428	0.293393	0.282817	0.252398	0.270621	0.28737	0.250426	0.252398	0.309118	0.286883	0.309896	0.304974	0.260428	0.252398	0.277351	0.278289	0.291995	0.270791	0.260428	0.252398	0.277351	0.278289	0.291995	0.270791	0.301652	0.289633	0.303873	1.70277	2.0278	1.86516	1.67388	2.01895	2.60423	2.82985	1.67388	2.28779	2.48157	2.15233	2.55829	1.70277	1.67388	2.15469	1.89504	1.6962	1.94033	1.70277	1.67388	2.15469
3	PC-ablated	0.478496	0.492167	0.322663	0.371718	0.369322	0.365614	0.377209	0.371718	0.39898	0.376507	0.424489	0.456656	0.478496	0.371718	0.409396	0.412403	0.449871	0.431886	0.478496	0.371718	0.409396	0.412403	0.449871	0.431886	0.388711	0.340017	0.408071	0.607041	0.616222	1.00892	0.97871	1.00813	1.30182	1.54816	0.97871	1.34012	1.12311	1.59291	1.5857	0.607041	0.97871	0.910846	0.947382	1.07479	0.822504	0.607041	0.97871	0.910846
4	PC-ablated	0.72293	0.786575	0.433057	0.418889	0.410194	0.44987	0.396887	0.418889	0.487322	0.57797	0.612057	0.612353	0.72293	0.418889	0.462937	0.506231	0.587126	0.611171	0.72293	0.418889	0.462937	0.506231	0.587126	0.611171	0.426824	0.510776	0.586136	1.09918	1.10893	0.714509	0.777849	0.970894	1.15265	1.09175	0.777849	0.999353	1.08054	1.16284	1.25778	1.09918	0.777849	0.781466	0.9132	1.02101	1.00563	1.09918	0.777849	0.781466
5	PC-ablated	0.487119	0.495395	0.381535	0.40213	0.328633	0.371186	0.370415	0.40213	0.406065	0.431836	0.504732	0.411152	0.487119	0.40213	0.415183	0.411571	0.388659	0.407236	0.487119	0.40213	0.415183	0.411571	0.388659	0.407236	0.360287	0.382108	0.454199	1.34679	1.4998	0.906564	1.29436	1.40024	1.07348	1.89057	1.29436	1.17788	1.52993	1.60415	1.52119	1.34679	1.29436	1.19677	1.08929	1.07719	1.25605	1.34679	1.29436	1.19677
6	PC-ablated	0.62025	0.609941	0.427494	0.410243	0.383638	0.383637	0.380927	0.410243	0.462306	0.51426	0.565604	0.574784	0.62025	0.410243	0.473009	0.484021	0.549175	0.574567	0.62025	0.410243	0.473009	0.484021	0.549175	0.574567	0.395932	0.414942	0.518108	1.14428	0.731586	0.779051	0.997321	1.0343	1.40437	1.35057	0.997321	1.08287	1.08597	1.38447	1.52142	1.14428	0.997321	1.0396	1.06135	1.01176	1.09066	1.14428	0.997321	1.0396
7	PC-ablated	0.776661	0.792566	0.4471	0.424935	0.410835	0.408616	0.396587	0.424935	0.496507	0.51867	0.573198	0.599335	0.776661	0.424935	0.472146	0.519269	0.561795	0.64426	0.776661	0.424935	0.472146	0.519269	0.561795	0.64426	0.444339	0.5039	0.590402	2.16959	0.890411	0.437685	0.711343	0.946998	1.023	1.09429	0.711343	0.706025	0.968049	0.921791	0.992538	2.16959	0.711343	0.704015	0.725595	0.650722	0.61901	2.16959	0.711343	0.704015
8	PC-ablated	0.386057	0.303127	0.299342	0.299381	0.292071	0.292379	0.289219	0.299381	0.314868	0.333613	0.322121	0.343954	0.386057	0.299381	0.309528	0.331106	0.295004	0.322136	0.386057	0.299381	0.309528	0.331106	0.295004	0.322136	0.311553	0.30194	0.309384	1.52945	1.39815	1.47169	2.12662	2.5114	2.41595	1.92964	2.12662	1.8833	1.99177	2.18746	2.27294	1.52945	2.12662	1.90146	1.69625	1.28661	1.53835	1.52945	2.12662	1.90146
9	PC-ablated	0.289262	0.327663	0.304876	0.28399	0.273181	0.282382	0.266077	0.28399	0.296132	0.277947	0.30155	0.318873	0.289262	0.28399	0.259013	0.307661	0.292333	0.307515	0.289262	0.28399	0.259013	0.307661	0.292333	0.307515	0.276881	0.30396	0.331	3.33901	3.08173	3.13197	2.3818	3.04925	2.98001	2.95083	2.3818	2.80381	2.67132	3.09722	2.99645	3.33901	2.3818	2.59472	2.89085	3.04609	3.55096	3.33901	2.3818	2.59472
10	PC-ablated	0.403317	0.418975	0.39253	0.355874	0.373032	0.367238	0.347789	0.355874	0.39167	0.39954	0.416411	0.424622	0.403317	0.355874	0.370118	0.403695	0.406128	0.446243	0.403317	0.355874	0.370118	0.403695	0.406128	0.446243	0.364806	0.36513	0.370872	1.09613	0.93245	1.06493	1.28804	1.21016	1.38158	1.40209	1.28804	1.34547	1.56122	1.63012	1.57523	1.09613	1.28804	1.22664	1.20311	1.30398	1.21296	1.09613	1.28804	1.22664
11	PC-ablated	0.355586	0.35458	0.276101	0.293046	0.271803	0.284499	0.260181	0.293046	0.32989	0.37658	0.344212	0.330438	0.355586	0.293046	0.310148	0.343746	0.356413	0.300759	0.355586	0.293046	0.310148	0.343746	0.356413	0.300759	0.296748	0.338346	0.268225	1.88526	2.06548	2.28183	2.00594	2.56869	2.61024	2.26479	2.00594	2.34142	2.49291	3.00056	3.53809	1.88526	2.00594	2.54812	1.97	2.00855	1.92041	1.88526	2.00594	2.54812
12	PC-ablated	0.336653	0.302442	0.302375	0.305014	0.301044	0.294359	0.288007	0.305014	0.293615	0.310529	0.293969	0.335969	0.336653	0.305014	0.302358	0.313436	0.297035	0.348402	0.336653	0.305014	0.302358	0.313436	0.297035	0.348402	0.283569	0.298949	0.295579	2.42116	1.56309	1.22704	1.49198	0.964054	1.61848	1.20882	1.49198	1.05853	1.11026	1.88758	1.25054	2.42116	1.49198	1.41782	1.4918	2.55716	2.22719	2.42116	1.49198	1.41782
13	PC-ablated	0.218756	0.202475	0.206264	0.203525	0.213293	0.209814	0.21449	0.203525	0.201628	0.202112	0.191439	0.205748	0.218756	0.203525	0.208737	0.204322	0.212362	0.214405	0.218756	0.203525	0.208737	0.204322	0.212362	0.214405	0.2109	0.202376	0.202159	1.77307	1.70032	1.68795	1.74092	1.77324	1.60271	1.71978	1.74092	1.87019	1.79211	1.71441	2.07664	1.77307	1.74092	1.93352	1.81556	1.6555	1.61455	1.77307	1.74092	1.93352
14	PC-ablated	0.522166	0.484555	0.353606	0.357216	0.3624	0.357796	0.346462	0.357216	0.415148	0.409596	0.432644	0.437612	0.522166	0.357216	0.388859	0.427071	0.424185	0.51369	0.522166	0.357216	0.388859	0.427071	0.424185	0.51369	0.332781	0.359456	0.368109	2.08291	1.75785	1.12488	1.48826	1.7176	1.97722	1.9003	1.48826	1.85511	1.90076	1.90264	2.33136	2.08291	1.48826	1.78316	1.93614	2.14789	2.19279	2.08291	1.48826	1.78316
15	PC-ablated	0.257937	0.289439	0.289615	0.267803	0.275872	0.264121	0.285626	0.267803	0.283309	0.283707	0.265929	0.273401	0.257937	0.267803	0.273378	0.283456	0.286016	0.287953	0.257937	0.267803	0.273378	0.283456	0.286016	0.287953	0.264474	0.266724	0.288007	1.34164	1.41072	1.39688	1.43477	1.42831	1.62283	1.43676	1.43477	1.8722	1.43909	1.58419	1.42243	1.34164	1.43477	1.6522	1.22155	1.70898	1.40963	1.34164	1.43477	1.6522
16	PC-ablated	0.517142	0.47197	0.404848	0.413543	0.386603	0.423669	0.386425	0.413543	0.360515	0.416211	0.483235	0.535765	0.517142	0.413543	0.407118	0.455672	0.47414	0.537376	0.517142	0.413543	0.407118	0.455672	0.47414	0.537376	0.39816	0.436583	0.420698	1.8914	1.72746	0.725323	1.11766	1.51078	0.953255	1.34859	1.11766	1.21945	1.61925	1.89309	1.69811	1.8914	1.11766	1.25941	0.799995	1.92209	1.04615	1.8914	1.11766	1.25941
17	PC-ablated	0.644481	0.577908	0.457213	0.406005	0.394608	0.410674	0.422966	0.406005	0.476204	0.505522	0.555124	0.521508	0.644481	0.406005	0.447539	0.509661	0.504332	0.522845	0.644481	0.406005	0.447539	0.509661	0.504332	0.522845	0.442922	0.443045	0.488425	0.370003	0.359124	0.370913	0.463223	0.476429	0.555125	0.683942	0.463223	0.554059	0.697556	0.769967	0.809239	0.370003	0.463223	0.49169	0.462803	0.485568	0.415835	0.370003	0.463223	0.49169
18	PC-ablated	0.509027	0.341665	0.31261	0.336041	0.389437	0.300976	0.361558	0.336041	0.299654	0.309649	0.410336	0.426212	0.509027	0.336041	0.360497	0.403753	0.412825	0.505544	0.509027	0.336041	0.360497	0.403753	0.412825	0.505544	0.405916	0.331285	0.423784	0.309421	0.42896	0.373679	0.30994	0.405465	0.388748	0.597473	0.30994	0.670595	0.58116	0.650962	0.433155	0.309421	0.30994	0.420867	0.453735	0.317384	0.33729	0.309421	0.30994	0.420867
19	PC-ablated	0.41174	0.428703	0.310405	0.322085	0.345159	0.29862	0.342373	0.322085	0.389887	0.361861	0.374345	0.401738	0.41174	0.322085	0.36255	0.32627	0.399252	0.425139	0.41174	0.322085	0.36255	0.32627	0.399252	0.425139	0.34587	0.347939	0.362218	2.97245	2.1612	1.69167	1.53846	2.14019	1.89747	1.72199	1.53846	1.8263	1.72067	2.89659	2.5255	2.97245	1.53846	1.69716	1.96979	2.10038	2.54071	2.97245	1.53846	1.69716
20	PC-ablated	0.404986	0.39998	0.368036	0.328406	0.335299	0.344495	0.321098	0.328406	0.364134	0.396518	0.364585	0.405162	0.404986	0.328406	0.361393	0.415877	0.351883	0.428781	0.404986	0.328406	0.361393	0.415877	0.351883	0.428781	0.338113	0.350939	0.350123	2.69695	1.95023	2.37525	3.08128	2.40443	2.51279	2.49321	3.08128	3.12673	2.80307	3.09369	3.776	2.69695	3.08128	2.37512	2.54783	3.2665	2.68719	2.69695	3.08128	2.37512
21	PC-ablated	0.408095	0.400989	0.352379	0.372455	0.34049	0.343928	0.301649	0.372455	0.362392	0.36724	0.421902	0.376679	0.408095	0.372455	0.375195	0.414396	0.391692	0.443655	0.408095	0.372455	0.375195	0.414396	0.391692	0.443655	0.340597	0.368834	0.341551	1.35839	1.63237	0.872888	0.843923	1.01287	1.02938	1.23229	0.843923	1.22637	1.36429	1.05272	1.44309	1.35839	0.843923	1.21817	1.31318	1.17997	1.73223	1.35839	0.843923	1.21817
22	PC-ablated	0.470949	0.441623	0.334041	0.333747	0.325605	0.330452	0.313923	0.333747	0.359914	0.426931	0.451621	0.466295	0.470949	0.333747	0.335862	0.386628	0.447013	0.471844	0.470949	0.333747	0.335862	0.386628	0.447013	0.471844	0.338231	0.34491	0.392804	1.10685	0.874277	1.03478	1.61837	1.56368	1.31097	1.92906	1.61837	1.83397	1.89593	1.97264	1.79803	1.10685	1.61837	1.91411	1.53296	1.32976	1.60087	1.10685	1.61837	1.91411
23	PC-ablated	0.816256	0.803406	0.471694	0.463612	0.471737	0.488459	0.493933	0.463612	0.544131	0.5428	0.618243	0.660612	0.816256	0.463612	0.547987	0.552054	0.623008	0.633771	0.816256	0.463612	0.547987	0.552054	0.623008	0.633771	0.478344	0.624191	0.668035	1.18053	0.471018	0.315064	0.595113	0.520083	0.542097	0.861525	0.595113	0.611139	0.633943	0.722844	0.854695	1.18053	0.595113	0.434488	0.574227	0.481078	0.518002	1.18053	0.595113	0.434488
24	PC-ablated	0.723595	0.598506	0.460186	0.397859	0.399278	0.413421	0.376271	0.397859	0.484098	0.546488	0.607147	0.626276	0.723595	0.397859	0.47359	0.52147	0.552025	0.63507	0.723595	0.397859	0.47359	0.52147	0.552025	0.63507	0.402409	0.422389	0.607895	0.932893	0.390348	0.569386	0.764033	1.15071	1.59573	1.40202	0.764033	0.764943	1.18248	1.16399	0.936215	0.932893	0.764033	0.72882	0.581968	0.607416	0.503042	0.932893	0.764033	0.72882
25	PC-ablated	0.567747	0.542978	0.375533	0.341606	0.333273	0.329291	0.327186	0.341606	0.398598	0.426101	0.511545	0.496496	0.567747	0.341606	0.407119	0.45172	0.482325	0.542567	0.567747	0.341606	0.407119	0.45172	0.482325	0.542567	0.368687	0.337271	0.438601	1.25101	0.773422	0.362579	0.523045	0.770336	1.07759	1.06911	0.523045	0.980598	0.845198	0.781436	0.870854	1.25101	0.523045	0.503287	0.47803	0.527498	0.535446	1.25101	0.523045	0.503287
26	PC-ablated	0.311852	0.270586	0.278403	0.246776	0.251728	0.242197	0.254729	0.246776	0.246509	0.283957	0.262335	0.252155	0.311852	0.246776	0.259403	0.281257	0.279299	0.262275	0.311852	0.246776	0.259403	0.281257	0.279299	0.262275	0.247788	0.283637	0.287418	2.46176	1.81944	1.77339	1.84295	2.80044	2.32635	2.70297	1.84295	2.30178	2.83064	2.04343	2.44799	2.46176	1.84295	2.0636	1.59913	2.48994	1.43791	2.46176	1.84295	2.0636
27	PC-ablated	0.278416	0.313784	0.275747	0.265652	0.283306	0.27115	0.267208	0.265652	0.290109	0.315812	0.295983	0.304803	0.278416	0.265652	0.290467	0.310705	0.321656	0.298575	0.278416	0.265652	0.290467	0.310705	0.321656	0.298575	0.276033	0.267691	0.271731	0.660558	0.557128	0.545921	0.540667	0.516879	0.594076	0.467091	0.540667	0.640075	0.637476	0.626244	0.807117	0.660558	0.540667	0.478207	0.558865	0.536439	0.754342	0.660558	0.540667	0.478207
28	PC-ablated	0.519344	0.422914	0.347701	0.321725	0.331532	0.316256	0.347572	0.321725	0.393446	0.404741	0.417608	0.408531	0.519344	0.321725	0.377406	0.384399	0.442356	0.430991	0.519344	0.321725	0.377406	0.384399	0.442356	0.430991	0.35351	0.344992	0.381613	1.21707	0.577022	1.02325	1.53848	2.04756	2.01386	2.28196	1.53848	1.59256	1.8932	1.67545	1.72713	1.21707	1.53848	1.47552	1.16034	1.31899	1.13825	1.21707	1.53848	1.47552
Mean	treatment control	0.535151	0.507705	0.38129	0.36931	0.356889	0.35395	0.355802	0.36931	0.407466	0.442837	0.473045	0.487847	0.535151	0.36931	0.401706	0.439016	0.459004	0.485637	0.535151	0.36931	0.401706	0.439016	0.459004	0.485637	0.373828	0.392384	0.438902	1.53611	1.28575	0.962468	1.17666	1.26088	1.33938	1.44578	1.17666	1.29485	1.40756	1.53948	1.67901	1.53611	1.17666	1.16446	1.15238	1.13821	1.21084	1.53611	1.17666	1.16446
	PC-ablated	0.491596	0.478035	0.370336	0.348742	0.346019	0.346002	0.339865	0.348742	0.381554	0.404365	0.435819	0.443987	0.491596	0.348742	0.376947	0.405108	0.424299	0.452662	0.491596	0.348742	0.376947	0.405108	0.424299	0.452662	0.358908	0.376805	0.415046	1.60106	1.29651	1.13713	1.28959	1.4602	1.52143	1.59589	1.28959	1.46926	1.54951	1.66879	1.74141	1.60106	1.28959	1.36087	1.2808	1.41936	1.375	1.60106	1.28959	1.36087
SEM	treatment control	0.0241685	0.0238749	0.0139683	0.0146393	0.0104595	0.0105811	0.0121552	0.0146393	0.0134814	0.0164151	0.0166584	0.0184689	0.0241685	0.0146393	0.0139297	0.0159729	0.0155313	0.0153123	0.0241685	0.0146393	0.0139297	0.0159729	0.0155313	0.0153123	0.0176019	0.0173132	0.0173913	0.158373	0.149741	0.0869767	0.0920016	0.1005	0.102071	0.113742	0.0920016	0.101	0.0972672	0.10627	0.124296	0.158373	0.0920016	0.0895174	0.0934063	0.101486	0.122086	0.158373	0.0920016	0.0895174
	PC-ablated	0.0373698	0.040631	0.0234477	0.0144738	0.0136851	0.0145858	0.0136047	0.0144738	0.0179723	0.0212301	0.0274541	0.0285494	0.0373698	0.0144738	0.0175243	0.0198975	0.0243642	0.0278228	0.0373698	0.0144738	0.0175243	0.0198975	0.0243642	0.0278228	0.0163416	0.0217766	0.0279384	0.150054	0.129026	0.131096	0.122185	0.140474	0.132567	0.124799	0.122185	0.129389	0.126242	0.138084	0.156404	0.150054	0.122185	0.125934	0.121276	0.149979	0.146609	0.150054	0.122185	0.125934
[truncated: 6 more columns]
